# Supplementary material for: Characterising sex differences of autosomal DNA methylation in whole blood using the Illumina EPIC array
Source: Clin Epigenetics. 2022 May 14;14:62. doi: 10.1186/s13148-022-01279-7 (PMC9107695; doi:10.1186/s13148-022-01279-7)
Supplement: Supplementary file 1 — Additional file 1. Significant sex-associated autosomal DMPs. Illumina Manifest annotations for all 396 significant CpG sites associated with sex on the autosomes. [file 13148_2022_1279_MOESM1_ESM.csv]

	X	Row.names	logFC	AveExpr	t	P.Value	adj.P.Val	B	M_AVG	F_AVG	deltaBeta	CHR	MAPINFO	Strand	Type	gene	feature	cgi	feat.cgi	UCSC_Islands_Name	SNP_ID	SNP_DISTANCE	t_Pvals	t_Padj	FDR	Higher_Met_In
1	32	cg17612569	0.196061652711306	0.17033252754379	162.796143494838	0	0	3039.55696675603	0.276664351292462	0.0806026985811559	-0.196061652711306	21	27107221	F	I	GABPA	TSS200	island	TSS200-island	chr21:27106814-27108211	rs531270659;rs71649640	28;30	0	0	0	Male
2	87	cg04946709	0.16147588894292	0.604963839889254	96.8143947963626	0	0	1930.87612435332	0.69253846514257	0.531062576199653	-0.161475888942917	16	59789030	R	II	LOC644649	Body	island	Body-island	chr16:59788792-59789072			0	0	0	Male
3	92	cg19869442	0.135701539025532	0.590841914034647	91.7462256798135	0	0	1826.62154538365	0.664438111610991	0.528736572585464	-0.135701539025528	10	120880365	R	II	FAM45A	Body	opensea	Body-opensea		rs113259304;rs547018079	39;2	0	0	0	Male
4	155	cg13628106	0.0708204177941419	0.815482992357853	72.4084500630446	0	0	1399.56914040884	0.853891646363142	0.783071228569003	-0.0708204177941388	19	42482519	F	I	ATP1A3	Body	opensea	Body-opensea		rs373225832;rs573067913;rs187770218	0;23;33	0	0	0	Male
5	163	cg15817705	0.0942249811258883	0.592878826416811	69.6365301782838	0	0	1334.66543885523	0.643980681100002	0.549755699974118	-0.0942249811258842	1	209406063	F	II		IGR	shore	IGR-shore	chr1:209404845-209405473			0	0	0	Male
6	257	cg05503222	0.0666965927931988	0.676664369850997	53.9646300988669	0	0	953.972464072328	0.712836513926338	0.646139921133144	-0.0666965927931945	3	182791787	F	II	MCCC1	Body	opensea	Body-opensea		rs538517880;rs554039211;rs533794482	0;11;12	0	0	0	Male
7	278	cg19633027	0.0993996193629175	0.574970368351415	51.381427031506	0	0	889.738605862623	0.628878629659125	0.529479010296211	-0.0993996193629142	1	56279464	R	II		IGR	opensea	IGR-opensea		rs188375954;rs544443416;rs191678547	22;9;1	0	0	0	Male
8	334	cg23006552	0.0695063856940638	0.616778705127259	44.7907503985743	1.45255299877326e-321	3.68149557539084e-318	725.813609180921	0.654474708658916	0.584968322964857	-0.069506385694059	4	47495417	R	II	ATP10D	5'UTR	opensea	5'UTR-opensea		rs563384003	1	1.55037799664983e-320	3.97706244296503e-317	4.42253969693167e-318	Male
9	356	cg12728170	0.0755744379587315	0.568700795565411	42.9048601919078	2.52527747797142e-301	6.00479063619325e-298	679.222064357685	0.609687738732544	0.534113300773815	-0.0755744379587289	15	44168437	F	II	PIN4P1	Body	opensea	Body-opensea		rs554735603;rs139491002;rs12442297;rs560093841	0;1;33;36	4.67473451855242e-291	1.06378233571198e-287	6.32451671329751e-298	Male
10	404	cg12052203	0.0987290381723613	0.110995755242144	39.8285191520344	1.30761942056907e-268	2.73992553158017e-265	603.916344575249	0.164540334412235	0.0658112962398746	-0.0987290381723606	11	66115045	R	I	B3GNT1	1stExon	island	1stExon-island	chr11:66114497-66115525	rs185880727	10	6.35653351313375e-197	1.00390892148107e-193	2.70726037849498e-265	Male
11	420	cg00329052	0.0678009778707477	0.725272469441341	38.1347265189637	8.08160456344057e-251	1.62887241425176e-247	562.965471106817	0.762043564294627	0.694242586423883	-0.0678009778707441	4	169935001	F	II		IGR	shelf	IGR-shelf	chr4:169930790-169931607	rs143702317	0	3.24880583886542e-261	6.72417815436155e-258	1.56861924175241e-247	Male
12	499	cg25294185	0.0798123576467038	0.167309312498303	34.0645385717031	5.57869182068133e-209	9.46390969162049e-206	466.67165197773	0.210594643560729	0.130782285914026	-0.079812357646703	11	65487814	R	I	RNASEH2C	Body	island	Body-island	chr11:65487660-65488348	rs148186114;rs141875736	47;25	2.47033735071253e-217	4.32065575441576e-214	8.41017581098792e-206	Male
13	540	cg03894796	0.104194971673325	0.44165771867648	32.7104656645054	2.01119946183044e-195	3.1528270407909e-192	435.473807904596	0.498166685168665	0.393971713495343	-0.104194971673322	8	144361315	R	II		IGR	island	IGR-island	chr8:144360666-144361504	rs547483172;rs559054456	36;27	5.40511452447172e-191	8.18524823363036e-188	2.6691882908898e-192	Male
14	542	cg08799779	0.143534088677717	0.528367370940449	32.6461388453968	8.75405064219161e-195	1.36725188409224e-191	434.003932046634	0.606211463388644	0.462677374710931	-0.143534088677713	8	144371965	R	II		IGR	island	IGR-island	chr8:144371446-144372076			2.46503282441352e-197	3.9003868815346e-194	1.15195887764257e-191	Male
15	570	cg11388673	0.137908955286795	0.615635852545026	31.7094078442194	1.53393703562822e-185	2.27809294949317e-182	412.733526912705	0.690429217408224	0.552520262121435	-0.137908955286789	8	144371779	R	I		IGR	island	IGR-island	chr8:144371446-144372076			4.96392901929893e-192	7.59869816492585e-189	1.8182188932693e-182	Male
17	603	cg03151810	0.129284337986297	0.340145430844796	31.0039240742277	1.18160225128591e-178	1.65879516179984e-175	396.887440140097	0.410261331889783	0.280976993903488	-0.129284337986295	8	144371745	R	I		IGR	island	IGR-island	chr8:144371446-144372076	rs28529670;rs554886225	20;18	3.47473072172287e-178	4.8538605193812e-175	1.2566906464053e-175	Male
18	610	cg02530860	0.0992285354260693	0.532862208572294	30.8615738830977	2.84349935124753e-177	3.9460452480592e-174	393.708992271808	0.586677684438447	0.487449149012381	-0.0992285354260656	8	144371537	F	II		IGR	island	IGR-island	chr8:144371446-144372076	rs186848198;rs191582006;rs550165145	6;39;51	4.06861720651315e-177	5.6277419011587e-174	2.92405888915903e-174	Male
19	705	cg06415891	0.0637820610213546	0.64679077912514	28.3516658449967	2.08290895338939e-153	2.5010359375178e-150	338.803168820655	0.681382259800026	0.617600198778674	-0.0637820610213514	1	2467096	R	II		IGR	island	IGR-island	chr1:2466934-2467212	rs559626661;rs528290682;rs367982226;rs571317792;rs539228514	47;43;39;34;1	2.37898613617082e-156	2.8893349798418e-153	1.66716462095051e-150	Male
20	741	cg10059324	0.0500942813906332	0.521586166901548	27.3633633530723	2.73594726064192e-144	3.12556313484532e-141	317.82736717069	0.54875423483316	0.49865995344253	-0.0500942813906307	1	7884824	F	II	PER3	Body	shelf	Body-shelf	chr1:7887198-7887476	rs140192516;rs185868152	34;47	2.66860946631002e-145	3.0363431333994e-142	2.06229329484445e-141	Male
21	771	cg07787354	0.0678001694710231	0.447247414461315	26.9322417076012	2.29571514750866e-140	2.52059101662059e-137	308.801743266745	0.484018070888138	0.416217901417118	-0.0678001694710205	1	52263983	F	II	NRD1	Body	opensea	Body-opensea		rs201056194;rs140738363;rs34957144	22;30;47	6.97290961110259e-140	7.67584962642314e-137	1.59140203872701e-137	Male
22	861	cg15069499	0.0757266998819324	0.695709326109732	25.515818975812	1.0172466429544e-127	1.00014248540498e-124	279.714791327741	0.736778846811826	0.661052146929898	-0.0757266998819276	20	29637039	F	II		IGR	opensea	IGR-opensea		rs62196407;rs113447285;rs66498153;rs80191642;rs549440145	9;14;25;28;38	2.36975979070132e-134	2.46747376052134e-131	5.93819639942379e-125	Male
23	869	cg25910261	0.0982491264964002	0.274971160522073	25.3977477478782	1.1065180284628e-126	1.07789753855974e-123	277.330975057272	0.328255465013063	0.230006338516665	-0.0982491264963987	7	157405965	F	II	PTPRN2	Body	island	Body-island	chr7:157405009-157406608			9.82594010578888e-122	9.17076548640873e-119	6.36362616383875e-124	Male
24	912	cg07645761	0.0778288703411082	0.567362618228244	24.7543011869201	4.39311452536311e-121	4.07771106069512e-118	264.455424102047	0.60957222734469	0.531743357003586	-0.0778288703411042	16	2892518	F	I	TMPRSS8	Body	shore	Body-shore	chr16:2892579-2892810	rs145428535	16	1.74132031551572e-121	1.61807650653272e-118	2.34417194937915e-118	Male
25	969	cg20734448	0.05043777771726	0.214620347982152	24.1483447709763	6.85701922137638e-116	5.99032454317564e-113	252.51325116062	0.241974707268327	0.191536929551068	-0.0504377777172582	6	27568835	R	II		IGR	opensea	IGR-opensea		rs542660138;rs559404373	38;16	4.37005691481377e-114	3.72918718719647e-111	3.27613609432886e-113	Male
26	977	cg22970003	0.0746522851231935	0.246544327323868	24.0966042602965	1.88767128566471e-115	1.63557539381243e-112	251.501994232805	0.28703115131205	0.212378866188858	-0.0746522851231922	7	157406032	R	II	PTPRN2	Body	island	Body-island	chr7:157405009-157406608	rs547843425	17	2.13753690651435e-113	1.80586242985354e-110	8.88223702713468e-113	Male
27	1007	cg05132077	0.0830355179410769	0.598928588855777	23.7733930902457	1.02317426145378e-112	8.60119707377003e-110	245.21553909642	0.643961964513335	0.560926446572262	-0.0830355179410733	22	49448320	R	I		IGR	shore	IGR-shore	chr22:49447339-49448283	rs569903850	42	3.85257853600579e-113	3.24507098510968e-110	4.56541531523048e-110	Male
28	1016	cg12273319	0.0946205586323779	0.304718996797262	23.6491994785794	1.13334711059552e-111	9.44295665455365e-109	242.81415337558	0.356035388474902	0.261414829842525	-0.0946205586323778	19	50861262	F	II		IGR	island	IGR-island	chr19:50860846-50861263	rs531393547	18	7.83097813255901e-109	6.27755975540554e-106	4.95729218701552e-109	Male
29	1025	cg18417954	0.0672379501769435	0.323627675029366	23.5606911441324	6.26008466239726e-111	5.17005429138197e-108	241.107624211904	0.360093418169684	0.292855467992741	-0.0672379501769427	19	55672513	F	I	C19orf51	Body	island	Body-island	chr19:55672023-55673212	rs200775946	0	4.22460997407571e-105	3.23055962880262e-102	2.69266877065851e-108	Male
30	1045	cg22198192	0.0643491807748903	0.489130734668668	23.357179988781	3.13701897883594e-109	2.54120451389583e-106	237.199162137195	0.52402978633892	0.459680605564032	-0.0643491807748875	20	59863030	F	II	CDH4	Body	shore	Body-shore	chr20:59864748-59865069	rs112442028;rs144710160;rs547257865;rs568688699	0;19;42;46	7.80433496233838e-110	6.35856500993606e-107	1.30943557256905e-106	Male
31	1056	cg15192736	0.0775528606182874	0.648501223382217	23.2908005801541	1.11933771940388e-108	8.9729651916944e-106	235.929019913497	0.690561141741732	0.613008281123445	-0.0775528606182864	22	49448123	R	I		IGR	island	IGR-island	chr22:49447339-49448283	rs190244798;rs4823980	34;24	6.7208948618248e-107	5.26795563066344e-104	4.54996131920407e-106	Male
32	1149	cg05756792	0.0629532739384995	0.701032180743556	22.4006074585299	2.28698684747648e-101	1.68493208623702e-98	219.122953586758	0.735174178101328	0.672220904162834	-0.0629532739384939	19	3480603	R	I	SMIM24	TSS200	shore	TSS200-shore	chr19:3481782-3482048	rs549796546;rs563419821	42;33	9.51029248676485e-102	6.99451027521602e-99	8.18245953231459e-99	Male
33	1156	cg13135812	0.0510979268368803	0.46461736547513	22.2921413543499	1.72679492539887e-100	1.26450832234726e-97	217.104693564547	0.492329749183034	0.441231822346155	-0.0510979268368784	16	80477413	R	II	LOC102724084	Body	opensea	Body-opensea		rs1120213;rs572996296;rs112132754;rs561676750;rs79255918	49;38;35;27;2	1.66688282349345e-102	1.24103311204235e-99	6.10781918966027e-98	Male
34	1157	cg18795569	0.0676241138234488	0.688962278965885	22.2892998054484	1.82055473760927e-100	1.33201508914884e-97	217.051907673381	0.72563745359997	0.658013339776527	-0.0676241138234426	19	3480508	F	I	C19orf77	5'UTR	shore	5'UTR-shore	chr19:3481782-3482048	rs564084227;rs533145681	37;39	5.89889352539891e-103	4.4190699502666e-100	6.42482042151119e-98	Male
35	1188	cg15148078	0.0593010084487059	0.569929675638177	22.0829596028785	8.36507002308719e-99	5.96062640669515e-96	213.230863954708	0.602090908042817	0.542789899594113	-0.0593010084487038	19	3480561	R	II	C19orf77	TSS200	shore	TSS200-shore	chr19:3481782-3482048	rs564084227;rs533145681	18;16	1.31577129859241e-99	9.47940993190077e-97	2.82987220706957e-96	Male
36	1207	cg23299919	0.0993430991520287	0.503253323802522	21.9634028790998	7.60136297820158e-98	5.33117530438785e-95	211.027808782711	0.557130932011988	0.457787832859961	-0.0993430991520269	7	157406096	R	I	PTPRN2	Body	island	Body-island	chr7:157405009-157406608	rs530066671;rs6971857;rs570108477	42;41;11	3.79193240519969e-102	2.80101046723112e-99	2.50068737400251e-95	Male
37	1256	cg27462519	0.0757344057243392	0.705652678733761	21.6138729579463	4.60031021497209e-95	3.10053216887644e-92	204.633547191324	0.746726378612483	0.670991972888148	-0.0757344057243349	16	3242639	R	I		IGR	island	IGR-island	chr16:3242622-3242912	rs184829848;rs427135	44;26	4.53290691150574e-97	3.13241629179476e-94	1.41171337857794e-92	Male
38	1277	cg06666376	0.0539450326458762	0.604003896294862	21.473894236638	5.86659361104362e-94	3.88896352654775e-91	202.092418675187	0.633260375693531	0.579315343047658	-0.0539450326458731	19	3480596	R	II	C19orf77	TSS200	shore	TSS200-shore	chr19:3481782-3482048	rs533145681;rs549796546;rs563419821	51;35;26	4.49652505639821e-94	2.9807454035375e-91	1.75520794361393e-91	Male
39	1285	cg13348458	0.061542260076718	0.233510914055561	21.4199056499434	1.56133834491061e-93	1.02856717490177e-90	201.115354553797	0.2668876639762	0.205345403899482	-0.0615422600767172	6	27569671	F	II		IGR	opensea	IGR-opensea				6.53473888989417e-91	4.14989255010494e-88	4.60915390724393e-91	Male
40	1301	cg22105158	0.0622427820013624	0.559186524964577	21.3220819058407	9.16019406012388e-93	5.96027283348059e-90	199.349293258767	0.592943195041927	0.530700413040568	-0.0622427820013591	19	3480672	F	II	C19orf77	TSS200	shore	TSS200-shore	chr19:3481782-3482048	rs549226662	22	1.55398150696058e-94	1.03662812231426e-91	2.65864787526713e-90	Male
41	1323	cg17873222	0.0547456999847022	0.416722785976174	21.1634213656903	1.59605813877762e-91	1.02123954936693e-88	196.496797879856	0.446413498266263	0.391667798281564	-0.0547456999846986	4	183110709	F	II		IGR	opensea	IGR-opensea		rs143095527;rs148216488	3;18	2.47312039278732e-91	1.58362578991188e-88	4.53906072661376e-89	Male
42	1349	cg08151623	0.069759041943589	0.38747929760078	21.0217682967639	2.02182126302674e-90	1.2687310608163e-87	193.962578089592	0.425312326396798	0.355553284453211	-0.0697590419435868	16	3242737	R	I		IGR	island	IGR-island	chr16:3242622-3242912	rs426866;rs2283470;rs562508119	48;47;42	4.17238985742778e-89	2.57623922631607e-86	5.55653738195162e-88	Male
43	1380	cg02951714	0.050608003186476	0.628013736094132	20.8334798578533	5.80108161789921e-89	3.55851377857166e-86	190.612446001931	0.655460415241634	0.604852412055161	-0.0506080031864732	8	63924723	R	II		IGR	opensea	IGR-opensea		rs140095927;rs72658335;rs62510063	43;33;20	7.22431240759764e-92	4.66479528010433e-89	1.54773256265318e-86	Male
44	1382	cg19334350	0.0535656995922982	0.299488514161013	20.8202205703038	7.34210644521656e-89	4.49729520573376e-86	190.377325821647	0.328539266560868	0.274973566968571	-0.0535656995922965	7	157406737	R	II	PTPRN2	Body	shore	Body-shore	chr7:157405009-157406608	rs552471460;rs570656860	40;30	1.87612586394205e-85	1.08408443325721e-82	1.9521705558225e-86	Male
45	1614	cg06868100	0.0547763906861005	0.229262275354297	19.6555196647656	4.70125061215454e-80	2.46574769018147e-77	170.142285640027	0.258969632399782	0.204193241713683	-0.054776390686099	7	29606349	R	II	PRR15	3'UTR	shore	3'UTR-shore	chr7:29603540-29604793	rs112093295;rs367964733	35;32	1.6905121634834e-75	8.08964063407833e-73	9.90503110656896e-78	Male
46	1634	cg23880736	0.0567873089916682	0.541142997415365	19.5776877155234	1.76894382576901e-79	9.16433068678985e-77	168.820121980649	0.571940953299957	0.515153644308292	-0.0567873089916647	4	582172	R	II		IGR	island	IGR-island	chr4:582171-582635	rs542114178	1	3.13711407030826e-79	1.62225975207059e-76	3.63811999175842e-77	Male
47	1678	cg11174255	0.0760443902797212	0.701380060185955	19.4137467609004	2.84757454442646e-78	1.43655384152057e-75	166.047779443221	0.742621876688463	0.666577486408746	-0.0760443902797174	4	1513259	R	II		IGR	shore	IGR-shore	chr4:1514184-1514520	rs555992180;rs13138478;rs534766632	30;24;20	1.27501007633757e-82	7.04520466613255e-80	5.60412775804122e-76	Male
48	1751	cg22857963	0.0922528579512238	0.370513657322212	19.1559679914416	2.17236293917572e-76	1.05023140625919e-73	161.723377771109	0.420545953267532	0.32829309531631	-0.0922528579512214	8	144358043	F	I	GLI4	Body	island	Body-island	chr8:144357997-144359075	rs552654562;rs570890720	21;42	5.89873207502299e-76	2.84687136393654e-73	3.98252860058237e-74	Male
49	1796	cg03425163	0.0545465674675087	0.279118177064022	18.9893153294028	3.49992887155089e-75	1.64964938091975e-72	158.950516509665	0.308700892081682	0.254154324614175	-0.0545465674675064	13	24671500	R	II	SPATA13	Body	opensea	Body-opensea		rs1022826;rs182749261;rs75359487	51;41;33	8.85879059851492e-73	4.0253193740347e-70	6.18977170064554e-73	Male
50	1810	cg06636541	0.0633921599897777	0.461610912916879	18.910683479808	1.29094160520234e-74	6.03763403569447e-72	157.648471020421	0.495990935169398	0.432598775179623	-0.0633921599897752	17	79374515	R	I	BAHCC1	Body	island	Body-island	chr17:79366806-79374742	rs551340909;rs569463743	49;23	1.95510272447736e-74	9.14891887027499e-72	2.25483498956815e-72	Male
51	1838	cg09204484	0.0545101892387556	0.520937717522019	18.7890928934326	9.6382061467126e-74	4.43904416862546e-71	155.64304715291	0.550500703218036	0.495990513979283	-0.0545101892387536	20	60475464	R	II	CDH4	Body	opensea	Body-opensea		rs144443801;rs557911817	24;1	7.83347957962163e-72	3.48461410098794e-69	1.64642615406957e-71	Male
52	1887	cg25987564	0.0574877123721729	0.554303959945246	18.5625553269424	3.97598405744887e-72	1.78365763236025e-69	151.932670871589	0.585481771695476	0.527994059323305	-0.0574877123721712	4	6010075	F	I		IGR	island	IGR-island	chr4:6009868-6010112			5.21803086343292e-75	2.47322684244447e-72	6.51935430277239e-70	Male
53	2011	cg14285533	0.0870801143502353	0.22793752888126	18.1726559852297	2.21446572562836e-69	9.32171143439135e-67	145.626638774511	0.275164445736528	0.188084331386294	-0.0870801143502342	7	63386328	R	I		IGR	shore	IGR-shore	chr7:63386608-63386885	rs546152106	35	3.24986502750837e-66	1.27660579706797e-63	3.30632508600116e-67	Male
54	2016	cg22695986	0.0692244982708374	0.26133348871706	18.1560988037712	2.88997797444245e-69	1.21350834566416e-66	145.361111617801	0.298876613787332	0.229652115516496	-0.0692244982708367	7	63386815	F	II		IGR	island	IGR-island	chr7:63386608-63386885	rs532122386	21	5.28083230928251e-68	2.15646213649337e-65	4.29425837239689e-67	Male
55	2051	cg06070970	0.0568231273643497	0.3718211280105	18.0674560931193	1.19828477875973e-68	4.94576121779632e-66	143.942704539578	0.402638509585116	0.345815382220768	-0.0568231273643478	8	144359074	F	II	GLI4	3'UTR	island	3'UTR-island	chr8:144357997-144359075			1.91925821847051e-66	7.59203843399209e-64	1.73085826861631e-66	Male
56	2053	cg01355392	0.0584062211844039	0.460331066191855	18.0580458748912	1.39314304210001e-68	5.74441123929678e-66	143.792440515475	0.492007020826138	0.433600799641735	-0.0584062211844028	20	62679255	R	II	SOX18	3'UTR	shore	3'UTR-shore	chr20:62679424-62680883	rs557679210	33	3.43753564405836e-67	1.37847133397215e-64	2.00858370743924e-66	Male
57	2057	cg23363754	0.0725708422939898	0.265204944665152	18.0456534978672	1.69874719175581e-68	6.99090213420858e-66	143.594648533328	0.304562921635078	0.231992079341089	-0.0725708422939886	7	29606082	F	II	PRR15	Body	island	Body-island	chr7:29605827-29606290	rs201772284	1	2.43866439203323e-65	9.40066255526935e-63	2.44013012434282e-66	Male
58	2061	cg10580293	0.0546928271813626	0.178665557326563	18.0204769943967	2.54084940267111e-68	1.04361351717484e-65	143.193133103791	0.208327594648713	0.153634767467351	-0.0546928271813619	7	29605897	F	I	PRR15	5'UTR	island	5'UTR-island	chr7:29605827-29606290	rs369045354;rs2302617;rs570480991	25;38;47	8.27670232920352e-64	3.08109889438186e-61	3.63629505574161e-66	Male
59	2087	cg16906964	0.050091009163047	0.537789568667143	17.9612986153672	6.53488461834304e-68	2.65066129936445e-65	142.251052345772	0.564955861943067	0.514864852780025	-0.0500910091630423	1	4660171	F	II		IGR	opensea	IGR-opensea		rs554427082;rs574355778;rs540156092	2;8;9	1.78759545006088e-68	7.37087512504574e-66	9.16643011533036e-66	Male
61	2194	cg14825413	0.0820450467753437	0.319049790774247	17.6133014019355	1.60996288979778e-65	6.21180772725744e-63	136.759638432823	0.36354599557781	0.281500948802467	-0.0820450467753422	8	144358566	F	I	GLI4	Body	island	Body-island	chr8:144357997-144359075	rs551314642;rs146144006	43;49	4.38144692769906e-65	1.67903829677528e-62	2.10785680946053e-63	Male
62	2289	cg06168204	0.0682033284701773	0.405231976635908	17.3383376333354	1.17739727309897e-63	4.35427641684385e-61	132.479851970009	0.442221281794128	0.374017953323952	-0.0682033284701753	6	27570548	F	II		IGR	opensea	IGR-opensea		rs533789695;rs547286872	42;47	1.19510444473673e-62	4.34758659162817e-60	1.45213577261526e-61	Male
63	2339	cg12479444	0.0590396787411578	0.242958993515319	17.1715064237317	1.55179379523413e-62	5.61619982438214e-60	129.908871265455	0.274978496703567	0.215938817962411	-0.0590396787411562	7	63361394	F	I		IGR	island	IGR-island	chr7:63361126-63361493	rs529048141	16	3.06536416953924e-62	1.10280547084185e-59	1.85925491463245e-60	Male
64	2362	cg24680439	0.0869904189247334	0.574854077217575	17.1258408501742	3.13261186351259e-62	1.12270448456235e-59	129.208544508945	0.622032348771511	0.535041929846781	-0.08699041892473	10	134778467	F	II		IGR	shore	IGR-shore	chr10:134778683-134779073	rs144989742;rs528502198;rs575778392	16;22;31	1.20673500281065e-61	4.27508254016792e-59	3.69343739515952e-60	Male
65	2397	cg02276826	0.063217156298831	0.566453153170185	17.0590257606701	8.73222886309447e-62	3.08386840795716e-59	128.186520200547	0.600738264146768	0.537521107847939	-0.0632171562988291	10	134778648	R	I		IGR	shore	IGR-shore	chr10:134778683-134779073	rs551290001	32	1.18738030836534e-60	4.05955064934716e-58	1.01263856116772e-59	Male
66	2455	cg06717221	0.0512087962807265	0.564417107700424	16.957835366863	4.10018798830101e-61	1.41380995373545e-58	126.644695076427	0.592189620199445	0.540980823918722	-0.0512087962807228	19	1790921	F	II	ATP8B3	Body	shore	Body-shore	chr19:1789459-1789880	rs535465823	32	6.39190510872684e-61	2.20672703440243e-58	4.59025948411971e-59	Male
67	2587	cg24510518	0.0523452912995954	0.357996531411169	16.6892173543764	2.40193792477209e-59	7.85966640081887e-57	122.587145636345	0.38638540915228	0.334040117852686	-0.0523452912995945	8	144358898	F	I	GLI4	Body	island	Body-island	chr8:144357997-144359075	rs558106141;rs61732223	4;25	1.19357966430474e-58	3.865312311271e-56	2.50314172538765e-57	Male
68	2589	cg10507304	0.0582924676775655	0.26973941391105	16.687977000404	2.44721866730798e-59	8.00164885247413e-57	122.568529442184	0.301353675615213	0.243061207937648	-0.0582924676775645	6	27637520	F	II		IGR	opensea	IGR-opensea		rs144338750	34	9.8167423950326e-58	3.10425783431834e-55	2.54691166368799e-57	Male
69	2669	cg16410401	0.0558289629462854	0.522624046481547	16.5160809185139	3.22198297223844e-58	1.02191183649614e-55	119.999284407422	0.552902254208463	0.497073291262181	-0.0558289629462819	10	3524562	R	II	LOC105376360	Body	opensea	Body-opensea		rs549979922	15	2.89573239323971e-58	9.28524269970629e-56	3.22313185153714e-56	Male
70	2688	cg22138735	0.0568823522353965	0.556977525037976	16.4832424634459	5.25935228185507e-58	1.65631051774286e-55	119.510889097312	0.587827026552736	0.530944674317342	-0.0568823522353934	20	62679713	R	I	SOX18	Body	island	Body-island	chr20:62679424-62680883	rs534836305	43	1.77135952162447e-57	5.55574870812936e-55	5.22162214592002e-56	Male
71	2700	cg22083892	0.0598204063608149	0.417974175122002	16.4606368087259	7.36600541665638e-58	2.30944185308304e-55	119.175136146813	0.450417097120104	0.390596690759292	-0.0598204063608122	12	21928661	R	II	KCNJ8	TSS1500	opensea	TSS1500-opensea		rs534932144;rs183136321;rs577312470	36;25;2	1.64710376043085e-56	5.0518522340261e-54	7.26208627992107e-56	Male
72	2807	cg18297529	0.0678402276785874	0.0871968043301522	16.226628066602	2.35657116338223e-56	7.106846066761e-54	115.721298303609	0.123989185873579	0.0561489581949925	-0.0678402276785869	19	55973111	F	I	ISOC2	TSS200	island	TSS200-island	chr19:55972697-55973442	rs554015636;rs573061830;rs573419335;rs545255160	2;10;15;23	1.50641722062814e-49	3.75395002901912e-47	2.20038278477249e-54	Male
73	2866	cg24718722	0.0521056585170139	0.493820330198289	16.1075412009789	1.353863144924e-55	3.99887051999475e-53	113.97898361665	0.522079245805297	0.469973587288285	-0.0521056585170119	10	129536818	R	II	FOXI2	Body	island	Body-island	chr10:129534410-129537366			1.39822147735689e-54	4.03830310363899e-52	1.22651786124567e-53	Male
74	2950	cg17434634	0.0564714845826165	0.360027656771321	15.9530544283046	1.28788599056886e-54	3.69567834709941e-52	111.734265245259	0.390654328853425	0.33418284427081	-0.056471484582615	19	49522954	R	I		IGR	island	IGR-island	chr19:49522773-49523093	rs565737660;rs372595235	44;43	3.17718825251842e-54	9.08022596585635e-52	1.12601554529027e-52	Male
77	3169	cg00303541	0.0524028639726244	0.414082413259195	15.5328566062041	5.39767373707909e-52	1.44186019720208e-49	105.71816851255	0.442502514889508	0.390099650916886	-0.0524028639726216	3	51741280	R	II	GRM2	5'UTR	island	5'UTR-island	chr3:51740740-51741413			2.30678022630877e-50	5.892403492805e-48	4.29155136992405e-50	Male
78	3704	cg21213853	0.0511485877350351	0.582287490766083	14.7526985843821	2.81001341945097e-47	6.42208690570707e-45	94.9011211089404	0.610027349840123	0.558878762105091	-0.0511485877350312	3	51741473	F	II	GRM2	5'UTR	shore	5'UTR-shore	chr3:51740740-51741413	rs148456775;rs569221179;rs539946071	39;44;47	8.08480338960488e-47	1.83287949110297e-44	1.82948957545287e-45	Male
79	3819	cg14228592	0.0691558108100067	0.340653569145054	14.5993036614875	2.25120267046147e-46	4.99003623515857e-44	92.8290864115901	0.378159442346447	0.309003631536443	-0.0691558108100034	8	145639181	R	I	SLC39A4	Body	island	Body-island	chr8:145637965-145639182			6.16536985166164e-47	1.40261418514866e-44	1.41123233049623e-44	Male
80	4317	cg12906381	0.0764817629069623	0.569363499998213	13.9864268519811	7.65851115161417e-43	1.50176183358765e-40	84.7334681800129	0.610842520607028	0.534360757700068	-0.0764817629069596	22	32599516	F	I	RFPL2	TSS200	opensea	TSS200-opensea		rs542369262;rs117148492	17;24	2.07001792991954e-43	4.14651629931207e-41	4.11914892483666e-41	Male
81	4475	cg18319102	0.0653224366919597	0.499223669894216	13.7875740975169	1.00603641166631e-41	1.9030904163419e-39	82.1703761471197	0.534650555922716	0.469328119230759	-0.065322436691957	12	130822256	R	I	PIWIL1	TSS200	shore	TSS200-shore	chr12:130823502-130824083	rs190454952;rs182751582	35;15	1.51982871515863e-41	2.86349869450752e-39	5.16926942192988e-40	Male
82	4890	cg27119318	0.0564740939999686	0.249048928638312	13.3807495128986	1.77181964251358e-39	3.06672843396395e-37	77.0250444545463	0.279677015908456	0.223202921908489	-0.0564740939999669	21	40759574	R	I	WRB	Body	shore	Body-shore	chr21:40760626-40760829			2.37733734072127e-39	4.12053795593651e-37	8.21295308388337e-38	Male
83	4923	cg25487775	0.0625893314354132	0.462080334876218	13.3488403455652	2.64327314871002e-39	4.54517878461396e-37	76.6271005779378	0.49602495212647	0.433435620691061	-0.0625893314354095	2	162093969	R	I		IGR	shore	IGR-shore	chr2:162094460-162096195			8.43831460054776e-39	1.42807424842053e-36	1.21684603612628e-37	Male
84	5023	cg15140721	0.0566144488757668	0.333874419830344	13.2528871425043	8.75790058625777e-39	1.47596342384644e-36	75.4354151131781	0.364578626982725	0.307964178106959	-0.0566144488757652	2	131010115	F	II		IGR	island	IGR-island	chr2:131009569-131010185	rs548085973	33	1.38942249064318e-38	2.3336866965213e-36	3.93492270611381e-37	Male
85	5175	cg26079664	0.0566855000848406	0.52560642434388	13.1278654944252	4.12514549815127e-38	6.74788510634107e-36	73.8939163305498	0.55634916531731	0.499663665232473	-0.0566855000848363	3	51740956	R	I	GRM2	TSS200	island	TSS200-island	chr3:51740740-51741413	rs114774669;rs540550863	28;26	1.23164150935321e-37	1.98820149775402e-35	1.78474322279725e-36	Male
86	5265	cg19605788	0.0530885859636095	0.449755624292638	13.0461702336142	1.12791356929914e-37	1.81349435598065e-35	72.8934940773376	0.478547619502739	0.425459033539133	-0.0530885859636066	19	40729386	R	I	CNTD2	Body	island	Body-island	chr19:40729087-40729430			2.32754865116651e-38	3.86792985243703e-36	4.7839432727023e-36	Male
87	5450	cg01124132	0.0680096703749989	0.496816412123809	12.8792275474333	8.66242536781651e-37	1.34549400176883e-34	70.8660978806741	0.533700689000571	0.465691018625574	-0.0680096703749968	22	32599511	F	II	RFPL2	TSS200	opensea	TSS200-opensea		rs574605321;rs542369262;rs117148492	0;22;29	5.56439634286766e-37	8.76025569156288e-35	3.52208454114641e-35	Male
88	5590	cg18075691	0.0559564361592645	0.549633312433624	12.7663529762546	3.39375966269487e-36	5.13934814122263e-34	69.5082625845566	0.579980653818385	0.524024217659123	-0.0559564361592626	19	58566643	F	I		IGR	shelf	IGR-shelf	chr19:58570393-58571779	rs578149035;rs112913479;rs563624577	0;1;37	1.61122746989565e-36	2.49076170836098e-34	1.33954299162159e-34	Male
89	5730	cg14371731	0.0608599381786835	0.196328485126664	12.6604619055544	1.21038954142645e-35	1.78817205196674e-33	68.2439665402096	0.229335185469538	0.168475247290855	-0.0608599381786823	10	81003175	R	I	ZMIZ1	Body	island	Body-island	chr10:81002109-81003687	rs554474289;rs76109311;rs142423981;rs553892475	44;31;20;19	5.42698398640423e-34	7.48463141922918e-32	4.63379850132189e-34	Male
90	5875	cg14964336	0.0587102268841732	0.178369140172117	12.5597300722998	4.02310903633698e-35	5.79685843534823e-33	67.0498602847009	0.210209968865348	0.151499741981176	-0.0587102268841722	4	1523275	F	II		IGR	island	IGR-island	chr4:1521703-1523281			1.4604345552372e-33	1.97049958719009e-31	1.49449838503429e-33	Male
91	5989	cg03181300	0.0747395557740503	0.246425154014128	12.4777550095556	1.06266515261923e-34	1.50203789111819e-32	66.0843022444467	0.286959308254489	0.21221975248044	-0.0747395557740489	6	26195995	R	I		IGR	shore	IGR-shore	chr6:26197070-26197537	rs548213977;rs568325650	21;14	8.21098056073173e-34	1.12236135914941e-31	3.86165503319467e-33	Male
92	6029	cg08122386	0.0517642504584144	0.183561823185752	12.4530628560459	1.42229261105482e-34	1.99702008291252e-32	65.7945537546752	0.211635579986786	0.159871329528374	-0.0517642504584128	6	26195954	R	II		IGR	shore	IGR-shore	chr6:26197070-26197537	rs806791;rs572344376	51;45	1.57565077280704e-33	2.12155975687758e-31	5.13367624498769e-33	Male
93	6935	cg15074709	0.0556016588520862	0.349742764850201	11.8774595958058	1.10121955634091e-31	1.34420718456003e-29	59.1844582016589	0.379897696767964	0.324296037915881	-0.0556016588520832	13	112547653	F	I		IGR	island	IGR-island	chr13:112547458-112548130	rs542923340;rs561191425;rs192642837;rs183594768	8;29;33;34	7.38208781420641e-32	9.14414270229069e-30	3.37801600690448e-30	Male
94	7444	cg07286216	0.0506046988300168	0.414829072191808	11.5971469653539	2.54232909199817e-30	2.89110699885219e-28	56.0664486329818	0.442273959258893	0.391669260428878	-0.0506046988300149	7	56515846	F	II	LOC650226	Body	island	Body-island	chr7:56515585-56515864	rs115911119;rs368021849;rs532792149;rs149003202	6;9;40;44	3.82993515542805e-30	4.34426932544341e-28	7.19853713981203e-29	Male
95	7523	cg11931211	0.0632985861013642	0.688517863503821	11.5426865575751	4.6427824790803e-30	5.22427509309915e-28	55.4684114144574	0.722847137014437	0.659548550913078	-0.0632985861013593	12	130822361	R	I	PIWIL1	TSS200	island	TSS200-island	chr12:130822360-130822696	rs190178606	47	1.28747258071465e-30	1.4972869232646e-28	1.29895851853447e-28	Male
96	7691	cg12954512	0.0582917066748359	0.410608150112003	11.4595617148592	1.15847785075808e-29	1.275098356075e-27	54.5604825039794	0.442221999094927	0.383930292420093	-0.0582917066748342	7	158750244	R	I		IGR	island	IGR-island	chr7:158750223-158750498	rs142156039	3	1.06987446648594e-29	1.189171931451e-27	3.1581131269314e-28	Male
97	7984	cg27353899	0.0550240085587881	0.397436371933722	11.3237092906559	5.09823195122901e-29	5.40552430617515e-27	53.0893538610438	0.427278021736774	0.372254013177987	-0.0550240085587869	3	195488922	F	I	MUC4	Body	island	Body-island	chr3:195488595-195489381	rs199552700;rs376198451	8;27	2.39137065469268e-29	2.6036659301896e-27	1.33183590330239e-27	Male
98	8023	cg13861644	0.0558920709637734	0.672134885043984	11.3064234398457	6.14914437188174e-29	6.48808692648442e-27	52.9033015048357	0.702447318691674	0.646555247727904	-0.0558920709637701	12	130822286	R	II	PIWIL1	TSS1500	shore	TSS1500-shore	chr12:130822360-130822696	rs182751582;rs187038591	45;14	2.36389528218031e-29	2.57507621407427e-27	1.59643343885145e-27	Male
99	8221	cg14417784	0.0551533211965461	0.416719960692471	11.2053325344568	1.83070493138505e-28	1.8850916319558e-26	51.8203702068999	0.446631741744629	0.391478420548085	-0.055153321196544	2	131009681	F	I		IGR	island	IGR-island	chr2:131009569-131010185	rs188675166	0	1.69001002044565e-28	1.75322592222759e-26	4.62734270864919e-27	Male
100	8680	cg06531573	0.0546269021444235	0.256820860018751	10.9851208630176	1.91260165265539e-27	1.86527798250092e-25	49.4918333552216	0.286447143641432	0.23182024149701	-0.0546269021444221	16	857576	F	II	PRR25	Body	island	Body-island	chr16:857341-858025	rs532233270;rs547206264	15;25	4.23618266942807e-27	4.07086622984704e-25	4.54313843385382e-26	Male
101	9343	cg19424457	0.0522702383702556	0.677834010423997	10.7127790763301	3.28766419385024e-26	2.97878984948163e-24	46.6701377804068	0.706182184056251	0.653911945685999	-0.0522702383702528	12	130822308	R	I	PIWIL1	TSS200	shore	TSS200-shore	chr12:130823502-130824083	rs187038591;rs575702002	36;1	1.31463083973482e-26	1.22846367407532e-24	7.18915533998983e-25	Male
102	10461	cg02407415	0.0663831710415049	0.342373983434312	10.2838922731496	2.54560198282845e-24	2.05994706749822e-22	42.3577275007563	0.378376146761255	0.311992975719753	-0.0663831710415024	16	857454	F	I	PRR25	Body	island	Body-island	chr16:857341-858025			4.1166928107334e-24	3.30413875814968e-22	4.90904104184844e-23	Male
103	10705	cg20088245	0.0543778709052953	0.528909556415128	10.1874305266507	6.62313417932907e-24	5.23739879952189e-22	41.4100752536928	0.558400780756909	0.504022909851618	-0.0543778709052917	8	1321375	R	II		IGR	island	IGR-island	chr8:1321232-1321638	rs534577832;rs139718560;rs568289943;rs536239047	42;37;36;1	3.57201199070345e-24	2.87815563145465e-22	1.24552141104258e-22	Male
104	11321	cg03749207	0.0607646854725722	0.306410524442498	9.98655155589888	4.72632232707776e-23	3.5340875852706e-21	39.4630087396999	0.339365565555646	0.278600880083075	-0.0607646854725709	16	857863	F	I	PRR25	Body	island	Body-island	chr16:857341-858025	rs554814589	38	5.88265802113231e-23	4.40184329180852e-21	8.36060467423081e-22	Male
105	11856	cg24246628	0.0580043724968831	0.483067670078207	9.81858384847648	2.37879688402519e-22	1.69847020466907e-20	37.8624214762103	0.514525686613814	0.456521314116933	-0.0580043724968805	6	168435914	R	I	KIF25	Body	island	Body-island	chr6:168435835-168436086	rs577665110;rs538798383	28;10	2.85427180611584e-22	2.03950935437545e-20	3.99324132494771e-21	Male
106	15330	cg12744031	0.0625070562093929	0.379358706118311	8.88617153965938	1.1888714599101e-18	6.56495130370172e-17	29.4370295710182	0.413258702328646	0.350751646119254	-0.0625070562093918	7	158751184	F	I		IGR	island	IGR-island	chr7:158750984-158751210	rs201339125	15	1.43970355220161e-18	7.94020568193605e-17	1.50895522765996e-17	Male
107	12	cg09516963	-0.353582995160227	0.486123161188019	-234.767837618799	0	0	3890.65077660439	0.294361415828944	0.647944410989171	0.353582995160227	12	68042445	R	I	DYRK2	TSS200	island	TSS200-island	chr12:68042166-68043876			0	0	0	Female
108	63	cg23719534	-0.130843597109445	0.870477356139014	-118.801799361291	0	0	2348.11870963736	0.799515808513123	0.930359405622573	0.130843597109449	15	101099284	R	I		IGR	island	IGR-island	chr15:101094520-101099493	rs111450002;rs531130583;rs542261936;rs189535871;rs369894392	51;47;41;9;2	0	0	0	Female
109	79	cg05100634	-0.0605514621155102	0.0651397986515494	-103.525700216598	0	0	2064.13279476952	0.0323003968187425	0.0928518589342526	0.0605514621155102	18	45457604	R	I	SMAD2	TSS200	island	TSS200-island	chr18:45456484-45458024			0	0	0	Female
110	94	cg06710937	-0.127044246719697	0.12642964500142	-91.5344589803782	0	0	1822.19638893431	0.0575286321635193	0.184572878883217	0.127044246719697	13	23489940	F	I		IGR	island	IGR-island	chr13:23489630-23490058	rs576808728	42	0	0	0	Female
111	113	cg09725915	-0.0596595088818838	0.0997805291135235	-85.2732452610454	0	0	1688.83335965405	0.067424868046534	0.127084376928418	0.059659508881884	2	70369583	F	I		IGR	island	IGR-island	chr2:70369139-70370130			0	0	0	Female
112	119	cg10739556	-0.0844901711558127	0.18666416222753	-83.8077640341143	0	0	1656.91110591252	0.140841871822462	0.225332042978276	0.0844901711558134	7	27192056	R	I		IGR	shore	IGR-shore	chr7:27190274-27191115	rs368646616	43	0	0	0	Female
113	178	cg19881928	-0.0979628150769195	0.286448553999558	-67.0604935933331	0	0	1273.59402495696	0.233319527274373	0.331282342351294	0.0979628150769209	17	62039009	F	I	SCN4A	Body	opensea	Body-opensea		rs559519225;rs528459480	17;22	0	0	0	Female
114	183	cg25438338	-0.0696395857091119	0.194073808506417	-66.408573820025	0	0	1258.02857528628	0.156305565450467	0.22594515115958	0.0696395857091124	14	24701525	F	I	GMPR2	TSS1500	shore	TSS1500-shore	chr14:24701646-24701992	rs561332417;rs190461080;rs540808323	21;33;34	0	0	0	Female
115	186	cg23256579	-0.182053500373907	0.455195850848708	-65.2959673929945	0	0	1231.36503349086	0.356461190363665	0.538514690737574	0.182053500373909	12	11002403	F	II	PRR4	TSS1500	opensea	TSS1500-opensea		rs550916421	34	0	0	0	Female
116	202	cg23283320	-0.0780791596875619	0.120141411328656	-62.7960808365966	0	0	1171.02331273305	0.0777960606110063	0.155875220298568	0.0780791596875622	21	48055893	F	I	PRMT2	5'UTR	island	5'UTR-island	chr21:48055199-48056060	rs112036208;rs554802989	1;5	0	0	0	Female
117	212	cg25742246	-0.0773359797147942	0.22060942716063	-61.0139238335889	0	0	1127.66678827377	0.178667131710468	0.256003111425264	0.077335979714796	1	214153460	F	I		IGR	island	IGR-island	chr1:214153214-214153668			0	0	0	Female
118	243	cg22999268	-0.0696830492330109	0.137585425166979	-55.8126550597193	0	0	999.782899347603	0.09979361015956	0.169476659392571	0.0696830492330111	13	20532672	R	I	ZMYM2	TSS200	island	TSS200-island	chr13:20531548-20533630	rs534704946	15	0	0	0	Female
119	253	cg16374663	-0.0821941111644068	0.254794662094586	-54.4688109570587	0	0	966.485032714488	0.210217613902599	0.292411725067007	0.082194111164408	15	41805031	F	I	LTK	Body	island	Body-island	chr15:41803443-41805531	rs201734476	37	0	0	0	Female
120	259	cg16318112	-0.0602970778203472	0.148802912428211	-53.5652536602788	0	0	944.054182005292	0.116101473045804	0.176398550866152	0.0602970778203477	1	969254	F	I	AGRN	Body	island	Body-island	chr1:967966-970238	rs574286299;rs536515729	32;49	0	0	0	Female
121	262	cg03199192	-0.0680771297782641	0.784064824871494	-53.2899856906769	0	0	937.214893617977	0.747143962149005	0.815221091927274	0.0680771297782699	15	34491893	R	II	C15orf29	5'UTR	opensea	5'UTR-opensea				0	0	0	Female
122	265	cg07816873	-0.0627745286594237	0.305375964418417	-53.0411419181056	0	0	931.03007437247	0.271330907544656	0.334105436204082	0.0627745286594253	12	1100472	R	I	ERC1	1stExon	island	1stExon-island	chr12:1099557-1100785	rs529579533;rs550830919;rs562562183;rs10849610;rs10849611	44;38;37;24;13	0	0	0	Female
123	268	cg27615582	-0.119015035957358	0.611139491656018	-52.9506916870999	0	0	928.78154364979	0.546593030622691	0.665608066580052	0.119015035957361	12	11002411	F	II	PRR4	TSS1500	opensea	TSS1500-opensea		rs550916421	26	0	0	0	Female
124	282	cg09067967	-0.0604493032094704	0.109890592165484	-50.9791982339542	0	0	879.723853638194	0.0771065950619607	0.137555898271432	0.0604493032094708	4	39529342	R	I	UGDH	TSS200	island	TSS200-island	chr4:39528728-39529723	rs529617077	35	0	0	0	Female
125	297	cg27645294	-0.0912321646688192	0.810429833028362	-49.5998620373546	0	0	845.370662389122	0.760951098560794	0.852183263229618	0.0912321646688232	17	21795257	F	I		IGR	opensea	IGR-opensea				0	0	0	Female
126	306	cg21784396	-0.0925679827270261	0.330057896772787	-47.898628692244	0	0	803.008787474465	0.279854696463169	0.372422679190197	0.0925679827270275	7	127991421	R	I	PRRT4	Body	island	Body-island	chr7:127990926-127992616			0	0	0	Female
127	329	cg09241427	-0.0626669196246861	0.541519811592884	-45.2879581693769	0	0	738.135641412416	0.507533115264173	0.57020003488886	0.0626669196246875	11	70860363	R	II	SHANK2	5'UTR	opensea	5'UTR-opensea		rs115801749;rs111470549	46;26	0	0	0	Female
128	337	cg02337508	-0.051507640255549	0.217453542318728	-44.3186680635109	1.7359737565101e-316	4.36065789993911e-313	714.127577764859	0.189518955164004	0.241026595419554	0.0515076402555494	2	16082473	R	I	MYCN	Body	island	Body-island	chr2:16079801-16083032	rs148975024;rs151113760	43;10	0	0	5.18381794162616e-313	Female
129	341	cg08251176	-0.064295297245872	0.299228439554069	-44.0880942396075	5.20780498426362e-314	1.29282307879583e-310	708.425059177388	0.264358611007415	0.328653908253289	0.0642952972458741	3	113464837	F	I	ATP6V1A	TSS1500	island	TSS1500-island	chr3:113464437-113465159	rs181278944;rs546009020;rs1048892;rs576749841;rs185474511	19;21;22;24;44	2.42540778068635e-318	6.14719602014955e-315	1.4975139673083e-310	Female
130	343	cg10546176	-0.056018952617107	0.245668954779344	-43.8933176630125	6.42654170064528e-312	1.58606861809194e-308	703.610680636137	0.215287708299501	0.271306660916609	0.0560189526171076	5	34929404	F	I	DNAJC21	TSS1500	island	TSS1500-island	chr5:34929401-34930441	rs577441717;rs539675485	40;45	2.38930146328827e-320	6.11056981723497e-317	1.78196525391571e-308	Female
131	344	cg13546935	-0.0883146249053982	0.257450058985954	-43.840207990927	2.38791575677257e-311	5.8762372388674e-308	702.298406232561	0.209553619269114	0.297868244174513	0.0883146249053991	2	29033780	F	I	SPDYA	5'UTR	island	5'UTR-island	chr2:29033351-29034011			7.39122206178505e-321	1.90177477626973e-317	6.50510145403739e-308	Female
132	350	cg26516287	-0.0503974025005018	0.626991590640753	-43.2779767029264	2.55332434757341e-305	6.17556510480253e-302	688.41913396521	0.599659128397537	0.65005653089804	0.0503974025005033	7	12629275	F	II	SCIN	Body	opensea	Body-opensea		rs186951089;rs80084699	14;22	2.57436020686376e-310	6.37209100992671e-307	6.60791830070839e-302	Female
133	391	cg10047026	-0.0678222285936942	0.301402882498422	-40.5294145282151	5.05568939415896e-276	1.09456709795694e-272	620.979316836579	0.26462026255547	0.332442491149166	0.0678222285936962	17	4613992	R	I	ARRB2	5'UTR	island	5'UTR-island	chr17:4613400-4614423	rs202083164	20	2.35073824011141e-282	5.14199996701249e-279	1.09032963575863e-272	Female
134	392	cg11092486	-0.122488355832757	0.521039678869101	-40.2553527579081	4.03177111271679e-273	8.70659943278151e-270	614.299944017118	0.454609502016254	0.577097857849013	0.12248835583276	6	5087604	F	II		IGR	shore	IGR-shore	chr6:5084516-5087032	rs112489053;rs539794493	12;38	7.88332633051324e-271	1.68096147488289e-267	8.57596376493749e-270	Female
135	419	cg10563109	-0.0971960882066941	0.660221401653702	-38.1767774894926	2.9384452696338e-251	5.93666230306972e-248	563.976796792157	0.60750820058999	0.704704288796685	0.097196088206695	6	5087749	F	I		IGR	shore	IGR-shore	chr6:5084516-5087032	rs562269695;rs114402917;rs544826987;rs545865439	1;4;6;43	7.52762557567072e-251	1.52083727570251e-247	5.77564436174933e-248	Female
136	434	cg07607752	-0.109400134898269	0.311930341439426	-37.0677195990775	1.02965359753808e-239	2.00835357684039e-236	537.40502260504	0.252598413440163	0.361998548338432	0.109400134898269	17	38024353	R	I	ZPBP2	TSS200	island	TSS200-island	chr17:38024145-38024637	rs28661251	24	4.2959821366202e-238	8.24636663546063e-235	1.94978721120145e-236	Female
137	436	cg13346869	-0.0841961830050478	0.412168815461253	-36.9311155844986	2.67969730986964e-238	5.20281056385957e-235	534.147327934296	0.36650596621053	0.45070214921558	0.0841961830050501	8	37605517	F	II	LOC728024	Body	opensea	Body-opensea		rs568318654;rs374948130;rs529190781	0;25;46	1.90945431453524e-229	3.56034580331126e-226	5.01322938411973e-235	Female
138	439	cg24920126	-0.109700716892162	0.729802798303108	-36.8205758223899	3.7352120021924e-237	7.20260334790869e-234	531.513763380379	0.670307853053123	0.780008569945289	0.109700716892167	6	5087266	F	I	PPP1R3G	3'UTR	shore	3'UTR-shore	chr6:5084516-5087032	rs544036535	41	1.1987863758818e-225	2.20130203746332e-222	6.90471725329085e-234	Female
139	452	cg09972569	-0.0575503837714721	0.251259635249244	-35.8966932961322	1.24570611915586e-227	2.3330063741287e-224	509.595787830532	0.220047834373183	0.277598218144656	0.0575503837714729	2	231712971	F	I		IGR	island	IGR-island	chr2:231712775-231712982	rs560943650	45	5.36377888464316e-227	9.89229235896466e-224	2.19807675875322e-224	Female
140	486	cg17292758	-0.111963796417783	0.324105776698937	-34.8777615077513	3.22755431607159e-217	5.62180856441125e-214	485.629565469409	0.26338347581913	0.375347272236915	0.111963796417785	19	49636594	R	II	PPFIA3	Body	island	Body-island	chr19:49636224-49636694	rs552464930	32	8.13525809711832e-219	1.4347256437806e-215	5.16668225866973e-214	Female
141	497	cg04692312	-0.120823171945278	0.274730849512974	-34.164038817426	5.52486811424602e-210	9.41031776795952e-207	468.982674247773	0.209203766341039	0.330026938286318	0.12082317194528	20	29518816	F	II		IGR	opensea	IGR-opensea		rs62199767;rs372757723;rs561131760;rs113970692	12;30;32;46	1.11824996103387e-217	1.96395085428272e-214	8.49396505984052e-207	Female
142	498	cg07586008	-0.0829259782872381	0.453226621397502	-34.155064157729	6.80678770508776e-210	1.15704866435221e-206	468.774126361668	0.408252653334462	0.491178631621703	0.0829259782872415	19	49636535	F	I	PPFIA3	Body	island	Body-island	chr19:49636224-49636694	rs552464930	29	1.85767978817803e-191	2.82836091246013e-188	1.03621998163786e-206	Female
143	511	cg11574745	-0.0750507554454909	0.515037351962455	-33.7276185512506	1.37721398245499e-205	2.28149376138894e-202	458.864535763286	0.474334422093831	0.549385177539324	0.0750507554454933	6	5087031	F	II	PPP1R3G	3'UTR	island	3'UTR-island	chr6:5084516-5087032	rs572858658;rs397654	18;47	2.49294034179914e-206	4.15419554519849e-203	1.98010215525599e-202	Female
144	526	cg23250574	-0.10315849014584	0.342897510551924	-33.1711147973199	5.18719234114156e-200	8.34805631596992e-197	446.032890785659	0.286950668113957	0.390109158259799	0.103158490145841	6	28661310	F	I		IGR	opensea	IGR-opensea		rs577699382;rs183968035;rs150293316	0;41;45	4.64476529197966e-203	7.60522369296422e-200	7.12793674644053e-197	Female
145	533	cg09639931	-0.0642229656437355	0.373323307244768	-32.9774430717483	4.43748282707008e-198	7.04771346195093e-195	441.586481039822	0.338492706925887	0.402715672569624	0.0642229656437369	17	38024394	R	I	ZPBP2	TSS200	island	TSS200-island	chr17:38024145-38024637			8.35776981916471e-195	1.30055962879205e-191	6.04424086334902e-195	Female
146	535	cg11703701	-0.0543536326015372	0.479846767630429	-32.8505402367728	8.14374671343671e-197	1.28857362599973e-193	438.678494418901	0.450368688659029	0.50472232126057	0.0543536326015408	16	228424	F	II		IGR	shore	IGR-shore	chr16:230301-231761	rs532699685;rs576618258;rs529947436	18;19;42	2.69666985790271e-193	4.17329626713232e-190	1.09960408884263e-193	Female
147	547	cg08255598	-0.0648814144140383	0.641701825649544	-32.3918818686379	2.89748444831507e-192	4.48407171415178e-189	428.205489340667	0.606514123074186	0.671395537488228	0.0648814144140418	2	74735875	F	II	PCGF1	TSS1500	shore	TSS1500-shore	chr2:74734322-74735273	rs549159911	0	8.17607329710764e-189	1.22283287909672e-185	3.71831066252453e-189	Female
148	579	cg23743591	-0.0790375289998915	0.486146236541207	-31.5031188333048	1.60839176990845e-183	2.35153821457377e-180	408.084127017273	0.443281125047312	0.522318654047207	0.0790375289998942	14	55583319	R	II		IGR	opensea	IGR-opensea		rs540326985	7	1.61162264511693e-182	2.32811542049884e-179	1.86378997946152e-180	Female
149	581	cg19590578	-0.0959974868695695	0.45721280619748	-31.4629937839441	3.96973765620805e-183	5.78394876066473e-180	407.181283719754	0.405149653036361	0.501147139905933	0.0959974868695717	5	77266117	F	II		IGR	shelf	IGR-shelf	chr5:77268350-77268787	rs545765212;rs562314588	23;32	2.96452775752236e-184	4.33426758355976e-181	4.56602165763462e-180	Female
150	583	cg19544707	-0.0743985977909265	0.30669706928373	-31.3876242597491	2.16370264514408e-182	3.14172222002624e-179	405.486751100023	0.266347829755988	0.340746427546917	0.0743985977909282	14	103746266	F	II		IGR	island	IGR-island	chr14:103745232-103746271			1.47217849082054e-182	2.13031273946132e-179	2.47040749509325e-179	Female
151	584	cg03405128	-0.0610229882060493	0.404854548050307	-31.3572647165967	4.28180181153586e-182	6.20658170360749e-179	404.804672712751	0.371759419365977	0.432782407572028	0.0610229882060507	4	77341841	R	II		IGR	shore	IGR-shore	chr4:77342010-77342707	rs571039731	27	3.44614243971577e-186	5.10006789597117e-183	4.85306293205595e-179	Female
152	601	cg20432211	-0.10577683181153	0.49647865816288	-31.0619496754763	3.22539304209229e-179	4.54304391709e-176	398.184910851897	0.439111787684448	0.54488861949598	0.105776831811532	4	77342104	F	I		IGR	island	IGR-island	chr4:77342010-77342707	rs116668204	41	5.79778956356018e-183	8.43292476754923e-180	3.47800403326393e-176	Female
153	602	cg07004386	-0.102625543011958	0.278617197912098	-31.024157613318	7.51442465592781e-179	1.05666666162956e-175	397.339747047985	0.222959393335048	0.325584936347007	0.102625543011959	14	70040391	R	II		IGR	shore	IGR-shore	chr14:70041213-70041662	rs138905072;rs113077435	34;2	5.41468243375898e-182	7.79532860182474e-179	8.0470678049873e-176	Female
154	604	cg19937979	-0.0627743671267003	0.578642357786104	-30.9697027827268	2.53988627073827e-178	3.55972209530492e-175	396.122743153938	0.544597388517791	0.607371755644494	0.062774367126703	14	70039915	F	I		IGR	island	IGR-island	chr14:70038108-70040302	rs540885499	1	6.5529848351997e-176	8.96163551154727e-173	2.68291469624283e-175	Female
155	612	cg19311244	-0.0667276048635254	0.580756369493241	-30.7805611748907	1.73281548787602e-176	2.39684340726025e-173	391.903016020896	0.544567406371691	0.611295011235219	0.0667276048635276	4	77341912	R	II		IGR	shore	IGR-shore	chr4:77342010-77342707	rs144823428;rs550469666	49;21	7.93933808036471e-176	1.084005208033e-172	1.7701850218843e-173	Female
156	620	cg25294504	-0.0803750846890682	0.688031429123813	-30.586020013371	1.3177073366539e-174	1.79914446410688e-171	387.574905561395	0.644440909403329	0.724815994092401	0.0803750846890718	20	9491559	F	II		IGR	shelf	IGR-shelf	chr20:9495253-9495597	rs569007165	0	7.75968791754882e-168	1.01057758385034e-164	1.31160871680092e-171	Female
157	626	cg14815891	-0.182327677941727	0.365014258826624	-30.4938996529762	1.0201927775037e-173	1.37957931404276e-170	385.529756802169	0.266130901233228	0.448458579174955	0.182327677941727	20	29611903	R	I	FRG1B	Body	island	Body-island	chr20:29611520-29612357	rs548363498;rs568541696;rs533898528;rs547808033	51;23;21;12	1.90763796330378e-175	2.59206968155667e-172	9.9631128368063e-171	Female
158	631	cg13207534	-0.0679184380465715	0.760067378831459	-30.3531428186825	2.31466314064548e-172	3.10525449414997e-169	382.410264835822	0.723232580777974	0.791151018824548	0.0679184380465744	6	5087447	R	II	PPP1R3G	3'UTR	shore	3'UTR-shore	chr6:5084516-5087032	rs1065500	27	6.08983705288155e-159	7.53682329169072e-156	2.24635164470718e-169	Female
159	659	cg08035323	-0.0666244872289894	0.263465602482416	-29.6124650821779	2.82471593354757e-165	3.62850835540893e-162	366.105899932218	0.227332564045726	0.293957051274717	0.0666244872289911	2	9843525	R	II		IGR	opensea	IGR-opensea		rs542470314	1	1.88889777969672e-162	2.38656032113762e-159	2.56500725572748e-162	Female
160	665	cg25930673	-0.052632739853757	0.275100652931927	-29.4564072511813	8.58095476359541e-164	1.09232715328467e-160	362.694983598297	0.246555880712853	0.299188620566611	0.0526327398537579	12	123319894	R	I	HIP1R	TSS200	island	TSS200-island	chr12:123319750-123321043	rs540174077	16	8.76561684152964e-166	1.12258642443906e-162	7.57064485103164e-161	Female
161	682	cg03203155	-0.0900042791522286	0.635949199384134	-29.0188025760235	1.17657690065336e-159	1.46040968866831e-156	353.177042033982	0.587136394763266	0.677140673915498	0.090004279152232	6	28709803	R	II		IGR	opensea	IGR-opensea		rs138850862	1	3.00531751046127e-155	3.6137363564037e-152	9.92915804237243e-157	Female
162	683	cg15772157	-0.0526829569836851	0.337732238671669	-29.00717109295	1.51415929751699e-159	1.87667740997361e-156	352.925008532178	0.309160231759146	0.361843188742833	0.0526829569836869	10	22766320	R	II		IGR	island	IGR-island	chr10:22764708-22767050	rs151292529	16	1.8071890665789e-156	2.19802745719478e-153	1.2708952832424e-156	Female
163	687	cg19731612	-0.0780971509224029	0.701557802008482	-28.8816755671315	2.29497120392873e-158	2.82786886239209e-155	350.208923182268	0.659202693947742	0.737299844870148	0.078097150922406	5	176559334	R	I	NSD1	TSS1500	island	TSS1500-island	chr5:176558852-176561652			3.36635426358457e-163	4.27240826127796e-160	1.9056606342441e-155	Female
164	722	cg00016625	-0.0696447533942436	0.61127616195697	-27.8966810202925	3.44695476128197e-149	4.04144942574058e-146	329.098204855983	0.573505116265332	0.643149869659579	0.0696447533942467	16	33935639	F	II		IGR	shore	IGR-shore	chr16:33936400-33936681	rs79150265;rs148720914;rs76178152;rs532062555;rs11859816;rs35606619;rs76827634;rs76912013;rs77563011;rs529960314;rs548060138	5;12;13;22;24;26;30;31;46;50;51	6.19574305746574e-154	7.35601542809968e-151	2.67618120711171e-146	Female
165	734	cg13045294	-0.0664755450516279	0.642558834951012	-27.5791416460972	2.88885325498879e-146	3.33171760759247e-143	322.373621152221	0.606506573622608	0.672982118674238	0.0664755450516299	19	41113556	F	II	LTBP4	Body	shore	Body-shore	chr19:41115445-41115767			3.87111871115489e-141	4.30616429004333e-138	2.20973081639482e-143	Female
166	744	cg22744079	-0.0814359280478296	0.523316395721791	-27.3440565714466	4.10716322842139e-144	4.67312921722173e-141	317.421521626512	0.479150539582946	0.560586467630779	0.0814359280478335	4	155410860	F	II	DCHS2	1stExon	island	1stExon-island	chr4:155410623-155413393	rs35172627	49	3.0727044507786e-143	3.45892950769475e-140	3.06611582587893e-141	Female
167	751	cg08532057	-0.0694698566709376	0.24888202716466	-27.1975849370482	8.91034377729623e-143	1.00436896742851e-139	314.347580996699	0.211205834736268	0.280675691407207	0.0694698566709391	13	25875436	F	II	NUPL1	TSS1500	island	TSS1500-island	chr13:25874994-25876200	rs7335827	43	4.8819847358903e-145	5.54726491889941e-142	6.52632245778775e-140	Female
168	756	cg19669044	-0.0507006892256581	0.391729306100572	-27.1301186948284	3.6655003334886e-142	4.10440521006055e-139	312.934694790059	0.364232359726172	0.414933048951831	0.0507006892256595	8	57026889	R	II	MOS	TSS1500	shore	TSS1500-shore	chr8:57025546-57026543			7.86551745069142e-142	8.79569541467853e-139	2.64730958503927e-139	Female
169	767	cg24010336	-0.0523836311706566	0.646356776904991	-26.9605787339705	1.27071192001501e-140	1.40246006084338e-137	309.392590898839	0.617947105967677	0.670330737138337	0.0523836311706593	19	39467258	R	II	FBXO17	TSS1500	shore	TSS1500-shore	chr19:39465846-39466403	rs529314399	4	7.66138415326119e-135	8.01673411319051e-132	8.92821744416703e-138	Female
170	798	cg22953960	-0.0511344921601117	0.38778703674845	-26.4618709283959	4.00919763249737e-136	4.25297995921626e-133	299.044334105855	0.360054822250324	0.411189314410438	0.051134492160114	10	22766081	F	II		IGR	island	IGR-island	chr10:22764708-22767050			8.37183232945097e-136	8.83659428805963e-133	2.66042816230311e-133	Female
171	799	cg07976851	-0.0524593991768889	0.567813379961089	-26.451334846636	4.98431564578769e-136	5.28077325834685e-133	298.826868098657	0.539362617101041	0.591822016277932	0.0524593991768901	10	121417992	F	II	BAG3	Body	opensea	Body-opensea		rs547479927;rs567292067;rs536196393	1;26;42	3.26769841004865e-122	3.07012415224152e-119	3.29342368019839e-133	Female
172	803	cg14361252	-0.0943633844627354	0.679810188550822	-26.4324135623266	7.36796533648702e-136	7.76731272794396e-133	298.436452255304	0.628633272380506	0.722996656843244	0.0943633844627381	13	111465457	F	I		IGR	island	IGR-island	chr13:111464738-111465988	rs545826182	36	7.51223265484068e-130	7.53468924605888e-127	4.80707109881946e-133	Female
173	808	cg08415582	-0.0688268630752227	0.71412165047168	-26.3448042769046	4.49161537513095e-135	4.70576203242819e-132	296.63079365874	0.676794178360316	0.745621041435544	0.0688268630752282	8	57030523	R	I		IGR	island	IGR-island	chr8:57030196-57030884	rs577703582;rs142856921	6;3	1.33098647879598e-133	1.37908282373294e-130	2.9060377175816e-132	Female
174	818	cg22549041	-0.0995405552650908	0.441619960165183	-26.1687905880275	1.6796373308553e-133	1.73820492937362e-130	293.013310763136	0.387635263862139	0.487175819127232	0.0995405552650937	15	75019251	F	I	CYP1A1	TSS1500	island	TSS1500-island	chr15:75018186-75019336	rs3809585;rs36074335	38;43	5.27885865827145e-133	5.43634460824322e-130	1.06453357330836e-130	Female
175	844	cg17076667	-0.0501088054714578	0.684117988096125	-25.7252303156111	1.45270915859551e-129	1.45705179509685e-126	283.958572570213	0.656942043193256	0.707050848664717	0.0501088054714609	10	121418050	R	II	BAG3	Body	opensea	Body-opensea		rs567292067;rs536196393	34;18	5.58512255686744e-115	4.80969959532767e-112	8.77718960032657e-127	Female
176	846	cg03890691	-0.0815038892859897	0.379960677724362	-25.6981574341523	2.51897668066646e-129	2.52053392038749e-126	283.408799496504	0.335757963575306	0.417261852861297	0.0815038892859915	16	30023615	F	I	DOC2A	TSS1500	shore	TSS1500-shore	chr16:30022651-30023007	rs539088258	2	2.65782456330578e-131	2.6945025422794e-128	1.51019946339972e-126	Female
177	852	cg20692845	-0.0554284829389075	0.728331141773105	-25.6572921906344	5.77799463005185e-129	5.74085134767064e-126	282.57957841576	0.698270129856639	0.75369861279555	0.0554284829389111	3	181416497	R	II	SOX2-OT	Body	shelf	Body-shelf	chr3:181413014-181414022			2.54657837380496e-123	2.41945809733838e-120	3.42441011513432e-126	Female
178	862	cg27053299	-0.0603695785940696	0.640406175119564	-25.5110064880241	1.12131898917419e-127	1.10118597989873e-124	279.617502460567	0.607665415761085	0.668034994355158	0.0603695785940722	13	100548780	F	I	CLYBL	3'UTR	island	3'UTR-island	chr13:100547633-100548911	rs537135220;rs555985305	10;47	4.35719509312198e-126	4.23961593312058e-123	6.52120486895094e-125	Female
179	867	cg04580344	-0.0908465282344634	0.616689075297225	-25.4522633686769	3.6789248830054e-127	3.59203521192201e-124	278.43082141515	0.567419486395872	0.658266014630338	0.090846528234466	6	127797022	R	II	C6orf174	Body	island	Body-island	chr6:127796286-127797356	rs554430829	2	2.49506345415153e-128	2.47611793716145e-125	2.12362861703834e-124	Female
180	872	cg08844745	-0.057128849184905	0.527156388797345	-25.3729643630568	1.82461986605648e-126	1.77131041613959e-123	276.831430894147	0.496173202445047	0.553302051629953	0.057128849184906	19	39467435	F	II	FBXO17	TSS1500	shore	TSS1500-shore	chr19:39465846-39466403	rs551953638;rs570281889;rs534426520	3;4;10	9.45583808117134e-125	9.10646691693676e-122	1.04162986603499e-123	Female
181	881	cg11704490	-0.0646532180300412	0.557503153348249	-25.2186662365635	4.08056916379083e-125	3.92088042024938e-122	273.72780033828	0.522439210505342	0.587092428535386	0.0646532180300436	2	162284894	R	II		IGR	shore	IGR-shore	chr2:162283581-162284677			1.80891176545883e-123	1.7205454094736e-120	2.28744627658885e-122	Female
182	893	cg09066361	-0.0735594566644704	0.398523184167517	-25.0315799272557	1.73993878645986e-123	1.64938208435651e-120	269.979707609669	0.358629043355536	0.432188500020007	0.0735594566644718	7	126890254	R	II	GRM8	5'UTR	shore	5'UTR-shore	chr7:126891300-126894205			3.65105411359374e-124	3.49231783209233e-121	9.6147407431998e-121	Female
183	897	cg22584138	-0.0655280970579731	0.435896644009374	-24.9478296859374	9.28531273998683e-123	8.76279910433876e-120	268.307245107452	0.400358220403335	0.46588631746131	0.0655280970579755	17	28562220	F	II	SLC6A4	5'UTR	shore	5'UTR-shore	chr17:28562387-28563186			4.33671615878283e-122	4.06548169754298e-119	5.09471657823207e-120	Female
184	902	cg20390711	-0.0861459757841578	0.761631718480555	-24.8888451797742	3.01390323744059e-122	2.82853482291344e-119	267.131360066836	0.714911421129872	0.801057396914032	0.0861459757841596	6	127796683	F	I	C6orf174	Body	island	Body-island	chr6:127796286-127797356			2.60258173628301e-122	2.44793922127055e-119	1.64208023474842e-119	Female
185	909	cg14079463	-0.115191273701311	0.537805301081864	-24.7918953744476	2.07973795022907e-121	1.93679428915485e-118	265.202252673174	0.475332614336594	0.59052388803791	0.115191273701315	6	127796989	R	II	C6orf174	Body	island	Body-island	chr6:127796286-127797356			3.16574292864226e-123	3.00434327486887e-120	1.12131093554052e-118	Female
186	910	cg14686645	-0.0646270515821811	0.368213816423037	-24.7672273596591	3.39735479731982e-121	3.16037250010062e-118	264.712132279966	0.3331640646577	0.397791116239883	0.0646270515821828	17	42452426	F	II	ITGA2B	Body	opensea	Body-opensea		rs573244991	24	2.06806083563851e-121	1.91958449864827e-118	1.82537874815996e-118	Female
187	913	cg05010260	-0.0671623557933142	0.627128364750323	-24.7509744195618	4.69350336057302e-121	4.35176182398944e-118	264.389369036686	0.590703619370479	0.657865975163796	0.0671623557933169	7	100820291	R	II	C7orf52	5'UTR	shelf	5'UTR-shelf	chr7:100823307-100823701	rs576910753;rs534414728	35;1	1.112151915348e-116	9.71581192813353e-114	2.49588292747623e-118	Female
188	923	cg18041277	-0.0611637849726021	0.795848841087656	-24.6485992294955	3.58351062733335e-120	3.28659172999145e-117	262.359270838223	0.762677352866626	0.823841137839231	0.061163784972605	8	57030824	F	I		IGR	island	IGR-island	chr8:57030196-57030884	rs530815559;rs190195486;rs563259328;rs529162842	32;36;43;44	3.34885941313395e-113	2.82359214839083e-110	1.86724954090962e-117	Female
189	924	cg18121224	-0.0514538727765271	0.643106861613777	-24.6436908087802	3.94984516572705e-120	3.61865235847052e-117	262.262064997365	0.615201434644247	0.666655307420778	0.0514538727765308	5	176559563	R	I	NSD1	TSS1500	island	TSS1500-island	chr5:176558852-176561652	rs551409441	33	1.09627238828173e-121	1.02204822791345e-118	2.05125102890892e-117	Female
190	928	cg05612094	-0.0508635754822193	0.300650312852234	-24.6291833578254	5.26609519426968e-120	4.80373998075296e-117	261.974829643157	0.273065026955626	0.323928602437847	0.0508635754822209	14	45722890	F	II	MIS18BP1	TSS1500	shore	TSS1500-shore	chr14:45722148-45722802			1.00033335768829e-119	9.12505598006854e-117	2.70764479991989e-117	Female
191	931	cg23283155	-0.0577702866646412	0.470884395490265	-24.5948173349276	1.04040316233289e-119	9.45999147355022e-117	261.294821059749	0.439553332762867	0.497323619427511	0.057770286664644	14	70038120	R	II	CCDC177	3'UTR	island	3'UTR-island	chr14:70038108-70040302	rs574256797;rs186006997	44;5	9.45831435435495e-120	8.6465233716972e-117	5.33174000794477e-117	Female
192	939	cg10496184	-0.0546968828727527	0.448149457222121	-24.538058048101	3.19931719299076e-119	2.8842338532078e-116	260.172976331083	0.418485220341533	0.473182103214289	0.0546968828727558	2	220299412	R	I	SPEG	TSS1500	shore	TSS1500-shore	chr2:220299483-220300243			1.24538849830022e-117	1.10508386556247e-114	1.61818754102026e-116	Female
193	942	cg26052357	-0.0672187928370274	0.530394370535613	-24.5018549769868	6.54443235967557e-119	5.8811173189062e-116	259.458249195646	0.493939017162305	0.561157809999334	0.0672187928370291	1	91303544	R	II		IGR	shore	IGR-shore	chr1:91300979-91301891	rs532018622	26	9.00900869065483e-118	8.01085405865462e-115	3.29937132449904e-116	Female
194	951	cg01620164	-0.116528319382712	0.619806323671076	-24.3809992697144	7.10289310984361e-118	6.32256822715472e-115	257.076967222892	0.556608505296177	0.67313682467889	0.116528319382713	2	164590272	R	I	FIGN	Body	shelf	Body-shelf	chr2:164592917-164593511	rs142027713;rs112153080	18;7	2.36350028322806e-109	1.91460033517614e-106	3.51249374621113e-115	Female
195	956	cg01025774	-0.0625054877809837	0.491912951870211	-24.3398594510291	1.59673712006792e-117	1.41388566641344e-114	256.268014830553	0.458013806279313	0.520519294060299	0.0625054877809852	5	42944457	F	II		IGR	island	IGR-island	chr5:42944266-42944582	rs6860784	37	3.94184281226545e-118	3.51989515080948e-115	7.84614387752866e-115	Female
196	964	cg09899665	-0.050451441857119	0.382911138099032	-24.2157824695923	1.8283015147045e-116	1.6054971816724e-113	253.833320988955	0.355549368220876	0.406000810077996	0.05045144185712	13	76123907	R	I	UCHL3	TSS200	island	TSS200-island	chr13:76123438-76124268	rs531040642	51	4.74508335302765e-118	4.22823388974213e-115	8.78931896595309e-114	Female
197	976	cg02179982	-0.0540147483402815	0.559629714689999	-24.1084561068136	1.49705516446725e-115	1.29845453789991e-112	251.733517216668	0.530335425771579	0.584350174111863	0.0540147483402841	22	46365647	F	II	WNT7B	Body	shore	Body-shore	chr22:46366726-46368726	rs540481106	0	3.13620339932533e-114	2.68439667361686e-111	7.06564534432053e-113	Female
198	980	cg13570656	-0.0743754156956452	0.482371071134794	-24.0691832506213	3.22676368723852e-115	2.78727518042063e-112	250.966602298088	0.442034404154694	0.516409819850343	0.0743754156956485	15	75019196	F	I	CYP1A1	TSS1500	island	TSS1500-island	chr15:75018186-75019336	rs374583096	2	6.3318981846074e-114	5.39245215988773e-111	1.50464087635743e-112	Female
199	996	cg00105415	-0.0674992662544524	0.602665264209241	-23.9253770834272	5.33560732805778e-114	4.53485373711793e-111	248.165020295645	0.566057799244626	0.633557065499083	0.0674992662544567	10	64579276	R	II	EGR2	TSS1500	shore	TSS1500-shore	chr10:64574660-64578778	rs184892306	37	3.17242646338844e-112	2.64064106889575e-109	2.42252173884841e-111	Female
200	998	cg11206167	-0.0779424921571588	0.76802880282955	-23.9194326960453	5.99033267713527e-114	5.08111662209076e-111	248.049439274785	0.725757572203992	0.803700064361154	0.0779424921571621	5	42924367	R	I		IGR	island	IGR-island	chr5:42924214-42924670	rs184868761;rs577563139;rs188122232;rs146387543;rs574844511	41;31;25;15;8	6.51603713691833e-115	5.60566596062552e-112	2.71185678553997e-111	Female
201	1001	cg18092474	-0.0631197988570148	0.459199480689563	-23.8808844975046	1.26833694864168e-113	1.07260379498002e-110	247.300354758051	0.424967170422351	0.488086969279366	0.0631197988570154	15	75019302	F	II	CYP1A1	TSS1500	island	TSS1500-island	chr15:75018186-75019336	rs528978492;rs36018288	8;41	5.26185831004006e-113	4.41893262122028e-110	5.70854564380238e-111	Female
202	1012	cg04974775	-0.0763591279861302	0.687601675822809	-23.7253154529337	2.59817245193499e-112	2.17333274558238e-109	244.284978062716	0.646189164878717	0.72254829286485	0.0763591279861336	5	114516854	R	II	TRIM36	TSS1500	shore	TSS1500-shore	chr5:114514716-114516220	rs541671221	19	4.95647646528391e-109	3.99217062494913e-106	1.1461335852033e-109	Female
203	1013	cg21126707	-0.0586710895495675	0.407423944470824	-23.6822147268608	5.98486187170177e-112	5.00130624503317e-109	243.451756239169	0.375604341469142	0.434275431018712	0.0586710895495693	12	81111012	F	II	MYF5	1stExon	island	1stExon-island	chr12:81110725-81111126	rs151268139;rs145853686	6;37	7.97288135621015e-113	6.67579371345508e-110	2.63262714366603e-109	Female
204	1015	cg26533311	-0.0798717792601664	0.38142633983039	-23.6547905465863	1.01722804875556e-111	8.48381221198719e-109	242.922090660428	0.338108782126791	0.417980561386959	0.079871779260168	6	27206911	F	II		IGR	opensea	IGR-opensea		rs557437169;rs113125117	16;50	2.22790330485016e-112	1.8562710524918e-109	4.46195302131823e-109	Female
205	1023	cg24755137	-0.057576521769015	0.235203927875742	-23.5667503714971	5.56960459981285e-111	4.60879608469929e-108	241.224322912165	0.20397795135182	0.261554473120836	0.057576521769016	2	133062155	R	II		IGR	opensea	IGR-opensea		rs62167593	12	5.13231298423464e-113	4.31442004404495e-110	2.40232517513816e-108	Female
206	1031	cg17375267	-0.0648584404808672	0.622549567152004	-23.5017808170002	1.94813983930885e-110	1.59955885663554e-107	239.974023937809	0.587374324229919	0.652232764710789	0.0648584404808699	19	46915776	R	I	CCDC8	1stExon	island	1stExon-island	chr19:46915311-46915802	rs201941979	4	1.28729319579875e-110	1.06004211866454e-107	8.33342308452339e-108	Female
207	1034	cg05749985	-0.0554131958693271	0.558224911602426	-23.4596207117446	4.38523462773146e-110	3.59013730442081e-107	239.163852740918	0.528172190455551	0.583585386324882	0.0554131958693307	9	133568412	F	II	EXOSC2	TSS1500	shore	TSS1500-shore	chr9:133569082-133569451			5.38258879227852e-109	4.32714645033807e-106	1.87068808385958e-107	Female
208	1038	cg08337341	-0.0684539456243562	0.578147473730457	-23.4437477502395	5.9505171126128e-110	4.85284161630089e-107	238.859069380129	0.541022249188214	0.609476194812573	0.0684539456243584	5	42924013	R	II		IGR	shore	IGR-shore	chr5:42924214-42924670	rs562969628;rs530047253	50;27	1.52676891925309e-107	1.20676471132856e-104	2.51082716362035e-107	Female
209	1046	cg16532938	-0.0818390040415863	0.688269412224027	-23.3418909781951	4.2058031039641e-109	3.40373715198566e-106	236.906408255142	0.643884952370826	0.725723956412416	0.0818390040415904	2	164584635	R	II	FIGN	Body	opensea	Body-opensea		rs77891698	11	1.08770522869857e-98	7.72455950766446e-96	1.75085440851833e-106	Female
210	1053	cg02282631	-0.0544545314117678	0.759607926561313	-23.3074994066673	8.12978503512467e-109	6.535660035412e-106	236.248327051148	0.730075126259364	0.784529657671135	0.054454531411771	5	42953543	F	I		IGR	shore	IGR-shore	chr5:42951076-42952410	rs569135661	23	1.21915848531027e-105	9.39077068662697e-103	3.32204410706339e-106	Female
211	1060	cg05330360	-0.0508536205625894	0.368578003026495	-23.2694805895909	1.68338956861333e-108	1.34436602621817e-105	235.521562304625	0.340998116068154	0.391851736630745	0.0508536205625909	17	38023993	F	II	ZPBP2	TSS1500	shore	TSS1500-shore	chr17:38024145-38024637	rs371424633	51	5.44957792102986e-109	4.37684350136998e-106	6.7894380632504e-106	Female
212	1061	cg04891961	-0.0529177448958143	0.414628857847516	-23.2618491550123	1.94803229814969e-108	1.55424518862071e-105	235.375772103866	0.38592951636168	0.438847261257496	0.0529177448958159	17	27939900	F	II	ANKRD13B	Body	island	Body-island	chr17:27939298-27940770			9.69061133225592e-110	7.88781286232238e-107	7.83643935730798e-106	Female
213	1062	cg20679630	-0.0589552358936694	0.403623238849566	-23.2590434156884	2.05544762230968e-108	1.63840271900232e-105	235.322179242212	0.371649532286264	0.430604768179935	0.0589552358936716	17	7487853	R	II	MPDU1	Body	shore	Body-shore	chr17:7486285-7487431			5.48932584196068e-108	4.36323059128083e-105	8.24717818855305e-106	Female
214	1065	cg01135546	-0.0663439560141487	0.382212018841243	-23.2009340336018	6.24135671970764e-108	4.96098780698317e-105	234.213156740268	0.346231123341634	0.412575079355784	0.0663439560141502	17	45949828	R	I		IGR	island	IGR-island	chr17:45949676-45949885			5.22777741950006e-107	4.10903790574508e-104	2.49779739361537e-105	Female
215	1066	cg21587238	-0.0858899759153373	0.536341812194262	-23.1844861698507	8.54426052314378e-108	6.78509667057528e-105	233.899571827156	0.489760353482111	0.575650329397453	0.0858899759153413	5	42953590	R	I		IGR	shore	IGR-shore	chr5:42951076-42952410	rs569135661	26	3.97396879059394e-108	3.16468107480711e-105	3.41063158229491e-105	Female
216	1080	cg22239045	-0.0610561797148846	0.402538311850661	-23.0490494396016	1.12833273768033e-106	8.84407050092002e-104	231.322873137654	0.369425182126257	0.430481361841144	0.0610561797148869	4	155413917	R	II	DCHS2	TSS1500	shore	TSS1500-shore	chr4:155410623-155413393	rs182731028;rs150087372	27;6	2.4650789894221e-107	1.94477731720649e-104	4.44683377770369e-104	Female
217	1095	cg01904727	-0.052794156348231	0.565894644597135	-22.8922734942554	2.21055848719126e-105	1.70893936278777e-102	228.352410655982	0.537262329964727	0.59005648631296	0.0527941563482327	5	145484705	F	II	PLAC8L1	TSS1500	opensea	TSS1500-opensea		rs538360316;rs35652702	28;36	5.26691982586968e-106	4.07175230297231e-103	8.47533582158234e-103	Female
218	1103	cg05198393	-0.0640012907802877	0.4780113011495	-22.8283820568324	7.40329573187878e-105	5.68183147129394e-102	227.145632000293	0.443300923690028	0.507302214470318	0.0640012907802902	3	181417084	R	II	SOX2-OT	Body	shelf	Body-shelf	chr3:181413014-181414022	rs539415878	41	6.48225814119754e-103	4.84750937143195e-100	2.81068204072047e-102	Female
219	1123	cg11559198	-0.0621316544503907	0.52088338034463	-22.6765327200601	1.29768681613196e-103	9.78202793101049e-101	224.28636012547	0.48718697903988	0.549318633490274	0.0621316544503936	2	232348794	R	II		IGR	island	IGR-island	chr2:232348216-232348866	rs549239007	46	4.5762856112698e-102	3.3774464032336e-99	4.79767174846045e-101	Female
220	1128	cg05056638	-0.0693468673534378	0.666804955771626	-22.6248638121748	3.42876103278944e-103	2.57316052815604e-100	223.316306870136	0.629195465210991	0.69854233256443	0.0693468673534394	8	24800824	R	I		IGR	shore	IGR-shore	chr8:24799703-24800147			8.40496178153247e-102	6.1869508366854e-99	1.25865521430137e-100	Female
221	1141	cg05868531	-0.0537894244532683	0.540626097380078	-22.4362980666506	1.17422627658584e-101	8.71174014315753e-99	219.788480772934	0.511454010327801	0.565243434781071	0.0537894244532702	2	232348602	R	I		IGR	island	IGR-island	chr2:232348216-232348866	rs560932973	9	2.62717426099579e-99	1.87993528059251e-96	4.27005873010998e-99	Female
222	1143	cg17277199	-0.0508390577004697	0.604374219716783	-22.4303802436515	1.31152466960459e-101	9.71334906288439e-99	219.678081825343	0.576802230762294	0.627641288462765	0.0508390577004713	2	24397845	R	I	C2orf84	TSS200	island	TSS200-island	chr2:24397645-24398194	rs549428525;rs183006483	51;42	3.46301790846764e-101	2.53592068246518e-98	4.74710787055621e-99	Female
223	1144	cg07824824	-0.0577604081155808	0.5726091128042	-22.4301204943607	1.31790530369687e-101	9.75207300176035e-99	219.673236558423	0.541283407596354	0.599043815711936	0.0577604081155823	18	12254976	R	I	CIDEA	Body	island	Body-island	chr18:12254147-12255089	rs147375150;rs139602222;rs145232911;rs145003296;rs148680201;rs34939372;rs151240352;rs116792316	50;42;35;34;23;22;13;3	3.02875314957938e-100	2.20267113611803e-97	4.75910929645215e-99	Female
224	1148	cg18174881	-0.071097643180778	0.673706601137794	-22.4024335071218	2.21033787357662e-101	1.62987965832204e-98	219.156987085639	0.635147597074024	0.706245240254805	0.0710976431807812	14	45723353	F	II	C14orf106	TSS1500	shore	TSS1500-shore	chr14:45722148-45722802	rs372416655;rs566300587;rs534095394;rs138830079	6;14;39;51	1.61563575120213e-97	1.12473093997934e-94	7.92648601231479e-99	Female
225	1170	cg23008871	-0.0560280103714921	0.294240036300218	-22.1894739997629	1.1632644156486e-99	8.41649643528293e-97	215.200348528614	0.263853877449548	0.319881887821042	0.056028010371494	17	45949743	R	I		IGR	island	IGR-island	chr17:45949676-45949885	rs552199645;rs565634561;rs142873253	19;14;5	2.94809084169192e-100	2.14585271159206e-97	4.03190562350634e-97	Female
226	1173	cg15148145	-0.0740194187646375	0.595819884791716	-22.1725430851871	1.59240101011762e-99	1.14919358933316e-96	214.886866448875	0.555676288727828	0.629695707492469	0.0740194187646411	2	164539743	R	II	FIGN	Body	opensea	Body-opensea		rs149823485	49	5.92219137603741e-91	3.76654486117004e-88	5.49477431220097e-97	Female
227	1178	cg09558509	-0.058067089666087	0.593370237077297	-22.1338182372445	3.26370094058777e-99	2.3453292965443e-96	214.170463917968	0.561878206593067	0.619945296259156	0.0580670896660889	17	27939837	R	II	ANKRD13B	ExonBnd	island	ExonBnd-island	chr17:27939298-27940770			3.77879659539773e-99	2.69489320162247e-96	1.11625760936693e-96	Female
228	1194	cg01343041	-0.052971940140203	0.440551223556183	-22.0234045258883	2.51376987364183e-98	1.7822144177093e-95	212.132444968845	0.411822489891435	0.464794430031639	0.0529719401402038	2	24397787	R	II	C2orf84	TSS200	island	TSS200-island	chr2:24397645-24398194	rs544478691;rs562555492;rs76287190;rs545521521;rs560610717	44;30;29;9;7	2.34237082168013e-99	1.67897610083076e-96	8.41235255257234e-96	Female
229	1196	cg01066472	-0.0928760630650722	0.501941467680575	-22.0198032383723	2.68654267988727e-98	1.90152188043997e-95	212.066087678687	0.451571183477945	0.544447246543019	0.0928760630650741	1	75591029	F	I		IGR	island	IGR-island	chr1:75590817-75591354	rs544824280;rs563136437	10;46	1.49810892237242e-96	1.03104362544185e-93	8.95195223707157e-96	Female
230	1197	cg19098932	-0.054210583640528	0.468024227974521	-22.0113108947428	3.14236471675461e-98	2.22229240361008e-95	211.909636750711	0.438623729992057	0.492834313632586	0.0542105836405293	1	2345152	F	I	PEX10	TSS1500	shore	TSS1500-shore	chr1:2345891-2346156	rs115843065;rs558462057	32;35	6.55258506476229e-98	4.59943114989865e-95	1.04483963273709e-95	Female
231	1198	cg09065876	-0.0574714307869823	0.449398716896417	-22.005608547629	3.49099185665888e-98	2.46678205298368e-95	211.804607569346	0.418229735280089	0.475701166067073	0.0574714307869838	17	45949756	R	I		IGR	island	IGR-island	chr17:45949676-45949885	rs552199645;rs565634561;rs142873253	32;27;18	1.47448343649861e-97	1.02900588797618e-94	1.15827827674846e-95	Female
232	1200	cg14721981	-0.066152145827521	0.653464289063255	-22.0007168552515	3.82066610848322e-98	2.69523478012628e-95	211.714524103653	0.617587419652764	0.683739565480287	0.0661521458275236	20	21381070	R	II		IGR	shelf	IGR-shelf	chr20:21376358-21378245	rs142517674	26	1.93942869563821e-95	1.31236690465047e-92	1.26226679147459e-95	Female
233	1203	cg12101586	-0.0621451845460217	0.558934209063968	-21.990601551735	4.60426471306097e-98	3.23991353091813e-95	211.528287470484	0.525230469864612	0.587375654410637	0.0621451845460248	15	75019203	F	I	CYP1A1	TSS1500	island	TSS1500-island	chr15:75018186-75019336			5.94492560788282e-97	4.10148024479363e-94	1.51792147795049e-95	Female
235	1210	cg08122831	-0.0547062712210469	0.624196649968409	-21.9248539274767	1.54587566085367e-97	1.08150355541557e-94	210.31919107908	0.594527321423122	0.649233592644171	0.0547062712210494	2	213697579	F	II		IGR	island	IGR-island	chr2:213696349-213698050	rs34680833;rs565603375	11;15	1.89166826325512e-96	1.29663214025548e-93	5.05348380770604e-95	Female
236	1222	cg01540595	-0.0789260402409465	0.457474977398352	-21.8096039082307	1.28433687979422e-96	8.89705980764357e-94	208.205654076542	0.414670330574128	0.493596370815077	0.0789260402409492	1	75590960	F	II		IGR	island	IGR-island	chr1:75590817-75591354			1.85592985909185e-98	1.31581851935344e-95	4.12897022817158e-94	Female
237	1223	cg25362652	-0.06141398388691	0.621177723602915	-21.8023243770112	1.46773618130686e-96	1.01592186051384e-93	208.072410223325	0.587870542825537	0.649284526712451	0.0614139838869139	6	106429769	F	I		IGR	island	IGR-island	chr6:106429111-106429772			3.75653386392622e-94	2.49215698753324e-91	4.70882518101171e-94	Female
238	1232	cg00186462	-0.056741833004929	0.818879751062862	-21.7421261276919	4.4210338014458e-96	3.03774902329651e-93	206.971704661177	0.788106458566235	0.844848291571167	0.0567418330049323	3	100401284	F	I	GPR128	Body	opensea	Body-opensea				2.94525748711943e-95	1.98822025818883e-92	1.39814518660061e-93	Female
239	1237	cg26218577	-0.0692209463527655	0.456528109680845	-21.7337014730686	5.15787083464757e-96	3.52971406027354e-93	206.817827525707	0.418986910953234	0.488207857306003	0.0692209463527683	15	69744466	F	II	RPLP1	TSS1500	shore	TSS1500-shore	chr15:69745049-69745746			9.54403394983277e-95	6.40701368066161e-92	1.62126288960001e-93	Female
240	1243	cg13375654	-0.0554491698786875	0.452508809659835	-21.695003425293	1.04654908581045e-95	7.12733605605404e-93	206.111525187909	0.422436578415143	0.477885748293832	0.0554491698786888	16	30023683	F	II	DOC2A	5'UTR	shore	5'UTR-shore	chr16:30022651-30023007	rs575969986	34	5.00299576233622e-96	3.40994442972637e-93	3.26317367362399e-93	Female
241	1250	cg13256398	-0.0587923893960277	0.708106610605327	-21.6459638521013	2.5623290025706e-95	1.73525634739446e-92	205.217705105954	0.67622122200143	0.735013611397462	0.0587923893960316	10	64579265	R	II	EGR2	TSS1500	shore	TSS1500-shore	chr10:64574660-64578778	rs563073868;rs184892306	41;26	4.86903691821274e-93	3.19021032439334e-90	7.94158329064186e-93	Female
242	1260	cg05301470	-0.0553111897082591	0.392780426320793	-21.5800843126102	8.51350600919218e-95	5.71974495826936e-92	204.019124606837	0.362783027063691	0.418094216771952	0.0553111897082612	6	28558006	F	I		IGR	shelf	IGR-shelf	chr6:28554863-28555124	rs377342599	40	8.92462507449624e-95	5.99595269201411e-92	2.60228383089635e-92	Female
243	1270	cg06119452	-0.0554036056779633	0.239740841726555	-21.5004023253047	3.62569853717168e-94	2.41672220691511e-91	202.572769617617	0.209693321711691	0.265096927389655	0.0554036056779638	6	169621662	F	II	THBS2	Body	shore	Body-shore	chr6:169622297-169622520	rs113861243;rs549847014	2;38	9.47623316817548e-96	6.43808132441686e-93	1.0931868300096e-91	Female
244	1274	cg20408276	-0.0658181287178446	0.538048545009336	-21.4928520149659	4.15850794370189e-94	2.76316532184172e-91	202.435909644986	0.502352826007117	0.568170954724963	0.0658181287178456	2	38300586	R	II	CYP1B1	Body	shore	Body-shore	chr2:38301276-38304518	rs567521200	1	2.39796077105652e-93	1.57971124186543e-90	1.24898413246062e-91	Female
245	1280	cg27236331	-0.0615389497482725	0.718120638171386	-21.4517170810857	8.77201484884873e-94	5.80133775460311e-91	201.690860772525	0.684745683570003	0.746284633318277	0.0615389497482736	15	69222964	F	I	SPESP1	5'UTR	island	5'UTR-island	chr15:69222589-69223380	rs144744841;rs564480159;rs200301569;rs150328243	1;21;23;43	1.44485219090073e-94	9.65351705759953e-92	2.61439716257108e-91	Female
246	1281	cg15254881	-0.0548737156223203	0.288286104834608	-21.4406515379653	1.07208316860082e-93	7.08464527816915e-91	201.490605496731	0.258525964708792	0.313399680331114	0.0548737156223219	7	126890512	R	II	GRM8	5'UTR	shore	5'UTR-shore	chr7:126891300-126894205	rs6948480;rs182525712	34;1	2.39085760032096e-94	1.5898789853861e-91	3.18909828072792e-91	Female
247	1284	cg23373640	-0.0604356142377264	0.303818261418251	-21.4290806436244	1.32222038140034e-93	8.71721155704176e-91	201.281280736615	0.271041688373999	0.331477302611727	0.060435614237728	14	65696480	R	II		IGR	opensea	IGR-opensea		rs546842544	43	1.03713405354142e-94	6.95687662762317e-92	3.91069974063014e-91	Female
248	1304	cg16440561	-0.11531946307693	0.420810371889894	-21.2989911967659	1.38973174682029e-92	9.02177827847818e-90	198.933238524204	0.358268163084059	0.47358762616099	0.115319463076931	2	220312854	F	I	SPEG	Body	island	Body-island	chr2:220312698-220314094	rs187565836	10	4.22903954726391e-93	2.77302807487877e-90	4.01852450992107e-90	Female
249	1313	cg14554415	-0.0643636772446317	0.669529185023418	-21.2414119533984	3.92421920527715e-92	2.53003946253528e-89	197.897117265612	0.634622271356469	0.698985948601104	0.064363677244635	15	69222988	F	I	MIR548H4	Body	island	Body-island	chr15:69222589-69223380	rs150328243;rs368487764	19;30	1.52821472969873e-91	9.82284675496397e-89	1.12841649955005e-89	Female
250	1318	cg04198471	-0.0536281239660007	0.525648418462777	-21.1975950598566	8.6349409092371e-92	5.54603648202589e-89	197.109946380717	0.496563810908635	0.550191934874637	0.0536281239660028	2	38325317	F	II		IGR	opensea	IGR-opensea		rs150252916;rs576862794;rs538551017	0;1;23	2.24571025508416e-90	1.41446829037545e-87	2.46927505433613e-89	Female
251	1321	cg03950599	-0.0719416465165018	0.836462078523131	-21.1782793262185	1.22205599499898e-91	7.83117719193429e-89	196.763296863485	0.7974453387793	0.869386985295806	0.0719416465165064	19	48698419	F	I		IGR	island	IGR-island	chr19:48697900-48698669			3.14489283775558e-90	1.97347970325824e-87	3.48820608072521e-89	Female
252	1337	cg09933329	-0.0529848926365787	0.46779864611267	-21.0718177257858	8.25504778571562e-91	5.22669245827026e-88	194.856625470356	0.43906288780775	0.492047780444331	0.0529848926365811	7	44186183	F	II	GCK	Body	island	Body-island	chr7:44185961-44186184			7.23926373077664e-90	4.51932393153999e-87	2.31376770770821e-88	Female
253	1338	cg06682875	-0.0697268093358469	0.643431060380505	-21.0715365531273	8.29672839693989e-91	5.24915651178082e-88	194.851598665289	0.605615512575378	0.675342321911225	0.0697268093358474	5	115150172	R	II	CDO1	Body	shore	Body-shore	chr5:115151348-115152713	rs75371287	35	1.46527958291955e-87	8.82213988884639e-85	2.32126016580186e-88	Female
254	1345	cg12045875	-0.0622993026384766	0.820766228422696	-21.0453776812469	1.32529342633011e-90	8.34119975566726e-88	194.38413471394	0.786978905015939	0.84927820765442	0.0622993026384813	6	74104594	R	I	DDX43	1stExon	island	1stExon-island	chr6:74104425-74104878	rs558198;rs930806	39;28	2.33740756948977e-87	1.40132384415523e-84	3.66172442444283e-88	Female
255	1347	cg17330048	-0.0518664240294985	0.479491411940781	-21.0434690689056	1.37134305748036e-90	8.61821409834777e-88	194.350043290872	0.45136224245704	0.50322866648654	0.0518664240295002	5	80257322	F	II	RASGRF2	Body	shore	Body-shore	chr5:80255904-80257006	rs150552124;rs371976217	21;46	2.31575199643784e-91	1.4851040358186e-88	3.78222748276083e-88	Female
256	1355	cg00325531	-0.105796805885218	0.289451411982675	-20.9977582916423	3.10555825780141e-90	1.94016715355633e-87	193.534206753579	0.232073708790893	0.337870514676112	0.105796805885219	1	75591353	F	II		IGR	island	IGR-island	chr1:75590817-75591354			2.97170479879786e-93	1.95311837064656e-90	8.48987456258605e-88	Female
257	1365	cg27535677	-0.0934653642456424	0.645185925637124	-20.9637941460681	5.6958845308739e-90	3.53237894558898e-87	192.928823776233	0.59449604059261	0.687961404838256	0.0934653642456468	6	28601365	R	I		IGR	shore	IGR-shore	chr6:28602853-28603295			1.87802947472012e-86	1.10632925889249e-83	1.54353500555853e-87	Female
258	1369	cg20073313	-0.0676273197339483	0.798234435959795	-20.9018042997274	1.72021341428121e-89	1.06369628933351e-86	191.82567289322	0.76155752263634	0.829184842370294	0.0676273197339543	8	52322009	R	I	PXDNL	Body	island	Body-island	chr8:52321162-52322221	rs201280324;rs553366367;rs565390923	45;20;13	3.69702315605737e-87	2.21487270568659e-84	4.62931193315004e-87	Female
259	1372	cg22497095	-0.0862441709703735	0.663463001747802	-20.8731293448768	2.86611430162357e-89	1.76839043509715e-86	191.31615681498	0.616689449346529	0.702933620316906	0.086244170970377	6	28601375	R	I		IGR	shore	IGR-shore	chr6:28602853-28603295			1.86576541634568e-86	1.09987001221532e-83	7.69973177383225e-87	Female
260	1396	cg08124399	-0.0629776514907413	0.737390304149994	-20.7578090050074	2.22224277735255e-88	1.34754987293181e-85	189.2720268926	0.70323508590199	0.766212737392734	0.0629776514907442	6	74104868	R	II	DDX43	1stExon	island	1stExon-island	chr6:74104425-74104878	rs142414727	35	9.48802508022944e-86	5.51258164378248e-83	5.83867028733924e-86	Female
261	1404	cg15175162	-0.0542403713849159	0.515697581501778	-20.7224734213436	4.15580566729467e-88	2.50568737955505e-85	188.647274942472	0.486280928472457	0.540521299857376	0.054240371384919	4	15657657	F	II	FBXL5	TSS1500	island	TSS1500-island	chr4:15656364-15657739	rs543896718;rs563673871	31;34	6.00102607135202e-88	3.64350670946606e-85	1.08091322011086e-85	Female
262	1409	cg02026141	-0.0711076704668575	0.286630879809465	-20.7075024352866	5.41677370508877e-88	3.25438149549529e-85	188.382806166573	0.248066437560302	0.31917410802716	0.0711076704668586	10	23492470	F	II		IGR	shelf	IGR-shelf	chr10:23487757-23488543	rs543822418;rs201897261;rs560932632;rs574492325	0;4;31;32	9.9368841259302e-91	6.28684675705143e-88	1.40184297896462e-85	Female
263	1416	cg21778743	-0.0703132294944071	0.357916144072731	-20.6813211621866	8.6072050675382e-88	5.14561938939805e-85	187.920626995677	0.319782557915481	0.39009578740989	0.0703132294944086	2	24397871	R	I	FAM228A	TSS200	island	TSS200-island	chr2:24397645-24398194	rs9309236	7	2.98064551511196e-89	1.84443346738971e-86	2.20182798760658e-85	Female
264	1427	cg14556503	-0.0567774166736718	0.836399785904378	-20.5895758297154	4.3473956445132e-87	2.57895613397354e-84	186.304303629995	0.805607195006759	0.862384611680435	0.0567774166736755	6	74104870	R	I	DDX43	1stExon	island	1stExon-island	chr6:74104425-74104878	rs142414727	37	1.99079615942985e-83	1.11606273991327e-80	1.10846453347902e-84	Female
265	1429	cg02991085	-0.0829280030522559	0.27956330541001	-20.5724103044565	5.88280955863328e-87	3.48490804478861e-84	186.002454719796	0.234588239238524	0.317516242290781	0.0829280030522573	20	30073537	F	I	NCRNA00028	TSS200	shore	TSS200-shore	chr20:30071912-30072315	rs2064818	26	7.66566206236705e-89	4.71253394772777e-86	1.49504239385509e-84	Female
266	1432	cg16020490	-0.0510463434654482	0.398500284544791	-20.5541440764812	8.11481493624586e-87	4.79705131583495e-84	185.68144629498	0.370815876495989	0.421862219961439	0.0510463434654508	20	42543433	F	I	TOX2	TSS1500	island	TSS1500-island	chr20:42543097-42545137	rs541824451	21	8.68029012850425e-83	4.81840343636184e-80	2.05220233496805e-84	Female
267	1434	cg18587476	-0.0552168003221351	0.575920028721851	-20.5472207737726	9.16648478198458e-87	5.4111856325662e-84	185.559829855745	0.545973820482627	0.601190620804764	0.0552168003221375	2	24397810	R	I	C2orf84	TSS200	island	TSS200-island	chr2:24397645-24398194	rs545521521;rs560610717;rs3815830;rs549428525;rs183006483	32;30;21;16;7	3.79912472355801e-86	2.21490802917389e-83	2.31063867528734e-84	Female
268	1436	cg26865747	-0.100180375860585	0.671726870281892	-20.5375388319525	1.08691099795505e-86	6.40734790196311e-84	185.389803207558	0.617395174502661	0.717575550363249	0.100180375860588	6	28601377	R	I		IGR	shore	IGR-shore	chr6:28602853-28603295			4.22823199220425e-83	2.35790226003736e-80	2.73096061392337e-84	Female
269	1451	cg00269553	-0.0533590846293216	0.854432272156377	-20.4674484461996	3.7248078597392e-86	2.17307754917299e-83	184.1606278755	0.82549357504894	0.878852659678266	0.0533590846293258	8	52321814	R	I	PXDNL	Body	island	Body-island	chr8:52321162-52322221	rs563086442;rs530097696	39;11	3.33986464098387e-82	1.83232160432896e-79	9.15159358931302e-84	Female
270	1462	cg01652244	-0.052305274909599	0.881424126181587	-20.4055702035304	1.10221722634774e-85	6.3820262181913e-83	183.077952872214	0.853056950877791	0.905362225787394	0.0523052749096032	6	74063982	F	I	DPPA5	TSS200	island	TSS200-island	chr6:74063519-74064471	rs375979745;rs568780290;rs536559282	17;39;40	3.9657822047248e-81	2.12610883425602e-78	2.67840510912088e-83	Female
271	1469	cg11622231	-0.053083093325536	0.348103699219654	-20.3761147950711	1.84585100875549e-85	1.06368640809035e-82	182.56339613895	0.319314682879796	0.372397776205334	0.053083093325538	6	107955229	F	II	SOBP	Body	island	Body-island	chr6:107955163-107956693			1.58727308712068e-86	9.38312273413866e-84	4.45754359156353e-83	Female
272	1485	cg25502144	-0.0760853657375703	0.252113685661515	-20.2831749607146	9.35946233172659e-85	5.33535362386545e-82	180.943308906528	0.210849646582066	0.286935012319637	0.0760853657375709	20	30073546	F	I	NCRNA00028	TSS200	shore	TSS200-shore	chr20:30071912-30072315	rs2064818	17	6.15594069730259e-87	3.66208389803421e-84	2.22560274417434e-82	Female
273	1489	cg19280206	-0.056947832154101	0.604849628860141	-20.2562957929553	1.49531630781271e-84	8.50113933403988e-82	180.475750246589	0.573964615050758	0.630912447204861	0.0569478321541027	3	196694932	R	II	PIGZ	5'UTR	shore	5'UTR-shore	chr3:196695319-196697065			7.56947580779878e-84	4.28038434819322e-81	3.54488130755026e-82	Female
275	1501	cg23414861	-0.0553284177254459	0.705919926089973	-20.188336705219	4.87914756698367e-84	2.75170595326163e-81	179.295595154326	0.675913183412259	0.731241601137709	0.0553284177254499	6	74064064	F	I	DPPA5	TSS200	island	TSS200-island	chr6:74063519-74064471	rs540087474;rs185614200;rs549892966;rs577032452;rs544190442;rs562477409	7;11;23;29;40;43	4.68649054246133e-83	2.61173274093219e-80	1.14272138145715e-81	Female
276	1516	cg12688121	-0.0625805459122968	0.330995815183365	-20.1038556153917	2.11400252092402e-83	1.18044311083125e-80	177.832495927486	0.297055962662381	0.359636508574679	0.0625805459122977	20	21379188	F	II	NKX2-4	TSS1500	shore	TSS1500-shore	chr20:21376358-21378245	rs114672017;rs373610267	11;42	1.83991444208905e-84	1.04672707880414e-81	4.87029797394719e-81	Female
277	1517	cg10867349	-0.0628803649395531	0.609346082998452	-20.1035625245529	2.12476694735169e-83	1.18567178020633e-80	177.827427667902	0.575243627013088	0.638123991952644	0.0628803649395566	14	88793741	R	II	KCNK10	TSS1500	shore	TSS1500-shore	chr14:88792904-88793324	rs116367016;rs113053125;rs182777907	34;11;2	3.84027525893999e-82	2.10549309133657e-79	4.88784536371668e-81	Female
278	1530	cg19477346	-0.0698461043389909	0.607572385040572	-20.0194444793599	9.10819182521022e-83	5.03940775715845e-80	176.375021152036	0.569692138937367	0.639538243276362	0.0698461043389944	19	48699872	R	II		IGR	shore	IGR-shore	chr19:48697900-48698669			5.50307205427719e-80	2.87560312629808e-77	2.07985560328675e-80	Female
279	1539	cg14206172	-0.0551883612403784	0.351994954227472	-19.9775699512176	1.87671313473946e-82	1.03228124298834e-79	175.653641962104	0.322064169603154	0.377252530843533	0.0551883612403793	19	39466757	F	I	FBXO17	TSS1500	shore	TSS1500-shore	chr19:39465846-39466403			1.80223166198058e-82	9.93896125859794e-80	4.24799215941798e-80	Female
280	1553	cg25653641	-0.0718409919873174	0.628306533708984	-19.9075381281359	6.27227788919605e-82	3.41894880592138e-79	174.44963398352	0.589344382812636	0.661185374799954	0.0718409919873184	6	28601312	R	I		IGR	shore	IGR-shore	chr6:28602853-28603295	rs36069097;rs9368568	31;13	2.18211714457206e-78	1.10677792185415e-75	1.39533920641631e-79	Female
281	1556	cg05072008	-0.0552371484820943	0.322061913071317	-19.9053087268544	6.51756706170353e-82	3.54580361296559e-79	174.411355728362	0.292104669237277	0.347341817719374	0.0552371484820962	7	50518647	F	II	FIGNL1	TSS1500	island	TSS1500-island	chr7:50517627-50518668	rs559749033	1	3.65397012174689e-83	2.03900444915725e-80	1.44370153809872e-79	Female
282	1562	cg03669949	-0.0506326347417765	0.870024295577222	-19.8765934835738	1.06795559015204e-81	5.78776549322838e-79	173.918600024942	0.842564257783795	0.893196892525578	0.0506326347417821	6	74104426	F	I	DDX43	1stExon	island	1stExon-island	chr6:74104425-74104878	rs572852755	38	8.92061419643281e-79	4.58779167157163e-76	2.34886697064629e-79	Female
283	1578	cg21184711	-0.0618816461134276	0.463291884169793	-19.7970736862356	4.18122716680605e-81	2.24303229716486e-78	172.556729315142	0.429731072063921	0.491612718177351	0.0618816461134303	7	122488330	F	II	CADPS2	Body	opensea	Body-opensea		rs534761065;rs557966239;rs571486109;rs537395349	0;1;5;50	3.49212545411462e-78	1.76487433778714e-75	9.05512680623862e-79	Female
284	1615	cg15624813	-0.0692717616339342	0.362972828134787	-19.6535447908204	4.86224007228598e-80	2.54860560539427e-77	170.108690223906	0.325404070313156	0.394675831947092	0.0692717616339353	10	23492866	F	I		IGR	opensea	IGR-opensea		rs531739354;rs548332735;rs568421216;rs572026250;rs148846914	28;29;36;48;49	1.42676203831015e-81	7.75216226544559e-79	1.02303375873228e-77	Female
285	1622	cg11216554	-0.0612324505585968	0.351747451015305	-19.6070110474155	1.07420661911775e-79	5.60629229245015e-77	169.317799102762	0.318538722788969	0.379771173347567	0.0612324505585978	10	124638983	F	II	LOC399815	TSS200	island	TSS200-island	chr10:124638743-124639793	rs562744499;rs36212727	25;40	1.82692381726564e-78	9.28291134791812e-76	2.24194429305599e-77	Female
286	1630	cg13026730	-0.0515249645848873	0.428779608490394	-19.5902557502078	1.42855345858511e-79	7.41903901485795e-77	169.033360562284	0.40083562568125	0.45236059026614	0.0515249645848895	3	71804139	F	I	GPR27	1stExon	island	1stExon-island	chr3:71802560-71804209	rs554040583	42	6.4811201534677e-80	3.38041729862843e-77	2.95370071827136e-77	Female
287	1640	cg26286934	-0.0591472282482712	0.592304486646521	-19.5531948143223	2.68209843926657e-79	1.38442562018491e-76	168.404845298476	0.560226655197356	0.619373883445631	0.0591472282482753	3	181417051	F	II	SOX2-OT	Body	shelf	Body-shelf	chr3:181413014-181414022			1.70249874228357e-77	8.50268048857886e-75	5.47988001911098e-77	Female
288	1642	cg16175571	-0.050384655287904	0.598367057075901	-19.5467430758265	2.99269151101331e-79	1.54286370035172e-76	168.295519581065	0.571041508139516	0.621426163427424	0.0503846552879083	17	45930672	R	II	SP6	5'UTR	shore	5'UTR-shore	chr17:45928211-45928710	rs539449135;rs149036956	45;2	3.15686512196959e-78	1.5963912387366e-75	6.09841407410924e-77	Female
289	1668	cg05468028	-0.0645746469206542	0.158898259964017	-19.4387433933886	1.86618452289054e-78	9.47103189970545e-76	166.469380987358	0.123876929275194	0.188451576195849	0.0645746469206547	21	30391383	R	I	RWDD2B	Body	island	Body-island	chr21:30391264-30391758			5.1687642169884e-83	2.8767112368558e-80	3.71033803259152e-76	Female
290	1680	cg24574963	-0.0524110286858468	0.657697056576759	-19.4075194653051	3.16350020993577e-78	1.5940331477473e-75	165.942809928179	0.629272526906409	0.681683555592258	0.0524110286858485	7	149120622	R	I		IGR	shore	IGR-shore	chr7:149119398-149120307	rs532714699;rs552502757	36;25	2.1826257156949e-77	1.08748844539564e-74	6.21799981770135e-76	Female
291	1691	cg02050426	-0.0595357105808418	0.64104707090739	-19.3677241437239	6.19316609039027e-78	3.10032970924627e-75	165.272591651191	0.608758550451247	0.668294261032091	0.0595357105808438	18	59221458	R	II	CDH20	Body	island	Body-island	chr18:59221451-59221986	rs35228870;rs192385216	13;12	8.59603418055572e-77	4.23805512092403e-74	1.20207805522953e-75	Female
292	1693	cg25423077	-0.0560785919362564	0.772704196954866	-19.3611910311754	6.91458271295673e-78	3.45738529351463e-75	165.16266024962	0.742290605763629	0.798369197699887	0.0560785919362586	18	59221601	F	I	CDH20	Body	island	Body-island	chr18:59221451-59221986	rs118077394;rs139351388;rs200411919	15;30;50	2.77393538494349e-77	1.37967103635048e-74	1.34042768352371e-75	Female
293	1695	cg01357656	-0.0622632371099662	0.71211055039152	-19.3598736479678	7.06991207899472e-78	3.53088093383295e-75	165.140496214419	0.67834278671696	0.74060602382693	0.0622632371099697	14	88793728	R	II	KCNK10	TSS1500	shore	TSS1500-shore	chr14:88792904-88793324	rs116367016	21	1.84946162172848e-75	8.8402699063267e-73	1.36883018429195e-75	Female
294	1701	cg24976744	-0.060136268980704	0.54400990661282	-19.3248567691405	1.27552405020415e-77	6.34779803380934e-75	164.551770012344	0.511395680089008	0.571531949069716	0.0601362689807079	5	120518655	R	II		IGR	opensea	IGR-opensea		rs536274537;rs185957315;rs189611962;rs539899017	47;19;18;2	5.32611218651219e-76	2.57638655226449e-73	2.45428529699628e-75	Female
295	1704	cg17188169	-0.0737761131482131	0.641406528007387	-19.3111073337185	1.60776415111823e-77	7.98714397005316e-75	164.32082080629	0.601394885997568	0.675170999145784	0.0737761131482159	6	74104388	F	II	DDX43	1stExon	shore	1stExon-shore	chr6:74104425-74104878	rs542680517;rs3734512	1;31	3.28020074744127e-77	1.62860139432623e-74	3.08591349638241e-75	Female
296	1717	cg19603903	-0.0756269276701814	0.619238919998181	-19.2689308416471	3.26800449123496e-77	1.61120615371793e-74	163.613140230533	0.578223509628666	0.65385043729885	0.0756269276701846	19	57742345	F	II	AURKC	TSS200	island	TSS200-island	chr19:57741955-57742457	rs554562903;rs567921338;rs533889458	3;28;39	9.00195154574537e-77	4.43559896877707e-74	6.19596094493262e-75	Female
297	1728	cg14654363	-0.0730083688931041	0.717904527503349	-19.231663447452	6.11047347806952e-77	2.99343538198834e-74	162.988782034364	0.678309262922208	0.751317631815315	0.0730083688931076	6	28601443	R	I		IGR	shore	IGR-shore	chr6:28602853-28603295	rs116721800;rs115110528	38;12	1.11820004091541e-74	5.2471288982031e-72	1.1445381190925e-74	Female
298	1744	cg26715042	-0.0866836725759337	0.669167719112835	-19.1812718087825	1.42222136070421e-76	6.90334342274893e-74	162.145971076645	0.622155807977902	0.708839480553837	0.0866836725759359	6	49681307	F	I	CRISP2	TSS200	opensea	TSS200-opensea				1.7070791858556e-75	8.16430391891548e-73	2.62279915020699e-74	Female
299	1753	cg02300452	-0.0523842414589382	0.449709064561975	-19.1451119520051	2.6049758478056e-76	1.25767600023915e-73	161.542200439845	0.421299062641703	0.473683304100644	0.0523842414589407	17	56596626	R	II	MTMR4	TSS1500	shore	TSS1500-shore	chr17:56595080-56595619	rs62082152	7	7.54177324983938e-76	3.62743438453056e-73	4.7699933926363e-74	Female
300	1755	cg12763978	-0.0666145976084972	0.637251005858206	-19.1439979864583	2.65396396129545e-76	1.28013762644314e-73	161.523613691124	0.601123330945531	0.667737928554033	0.066614597608502	6	28601519	F	II		IGR	shore	IGR-shore	chr6:28602853-28603295	rs568906409;rs113018664	17;22	6.32113846751327e-75	2.98271410197031e-72	4.85397191969417e-74	Female
301	1756	cg13693646	-0.0578679837545784	0.641319043067135	-19.1437164999505	2.66648749581405e-76	1.28544589659396e-73	161.518917156811	0.609934995426041	0.667802979180623	0.0578679837545815	9	68410538	R	II		IGR	shore	IGR-shore	chr9:68410746-68411413	rs79442266;rs76764500;rs566074531;rs530031571;rs75702611;rs74875001;rs74562139	44;38;31;24;22;20;1	7.44194410007878e-75	3.5057188900562e-72	4.8711393573531e-74	Female
302	1780	cg08951638	-0.0536396915147804	0.437896873219485	-19.0409439129156	1.48227154070935e-75	7.0493087160444e-73	159.807613547561	0.408805992135862	0.462445683650645	0.053639691514783	5	141706213	F	II		IGR	shore	IGR-shore	chr5:141703749-141705023	rs554644136;rs76516069;rs144729242	8;30;41	8.29836270603745e-76	3.98680754426954e-73	2.66085734448863e-73	Female
303	1786	cg22572476	-0.0741669418661648	0.464335958902195	-19.0274604310884	1.85544577161374e-75	8.7943870152507e-73	159.583604063922	0.424112355349777	0.498279297215945	0.0741669418661675	6	28601324	R	II		IGR	shore	IGR-shore	chr6:28602853-28603295	rs36069097;rs9368568	43;25	2.70323492573166e-74	1.25871866833616e-71	3.31160814396135e-73	Female
304	1803	cg03371609	-0.0545338989878025	0.64494508719414	-18.9457581348818	7.21561255107109e-75	3.38778812178056e-72	158.22876495949	0.615369242783415	0.66990314177122	0.0545338989878055	8	52322171	F	II	PXDNL	Body	island	Body-island	chr8:52321162-52322221	rs527743512;rs181541260;rs564467793	11;32;37	8.31540801386268e-74	3.84865179776877e-71	1.26888548777488e-72	Female
305	1811	cg15509430	-0.0666108689742893	0.728687571262888	-18.9014214832124	1.50508244520144e-74	7.0352672929832e-72	157.495369782892	0.692561918532878	0.759172787507171	0.0666108689742936	6	49681350	R	I	CRISP2	TSS200	opensea	TSS200-opensea				3.91408143385897e-75	1.85934902224164e-72	2.62591226883134e-72	Female
306	1817	cg25390787	-0.0786811123980411	0.679970229186238	-18.883643516645	2.02037021310586e-74	9.41271245959828e-72	157.201656418936	0.637298416212297	0.715979528610344	0.0786811123980466	6	49681299	F	I	CRISP2	TSS200	opensea	TSS200-opensea				9.90648816032841e-74	4.58255195461513e-71	3.50524073687878e-72	Female
307	1840	cg01076129	-0.0619966579505121	0.690398953690907	-18.7869795815127	9.9800776802253e-74	4.59150287940074e-71	155.608277556772	0.656775766213712	0.718772424164227	0.0619966579505153	6	49681334	R	I	CRISP2	TSS200	opensea	TSS200-opensea				1.04599705577866e-74	4.91104029755361e-72	1.70108287818883e-71	Female
308	1846	cg09187505	-0.0735478958321488	0.511387245039278	-18.7638187587652	1.46201670859302e-73	6.70439203796474e-71	155.227412985141	0.47149937411418	0.545047269946331	0.0735478958321517	6	106434429	R	I		IGR	island	IGR-island	chr6:106433984-106434459	rs577044640;rs111826883;rs184917321	31;30;7	2.91814175293424e-73	1.33600546842572e-70	2.47837369516274e-71	Female
309	1847	cg14878685	-0.0532111855325493	0.618050233213198	-18.7615098176255	1.51870943210102e-73	6.96059807574689e-71	155.189463306384	0.589191747511068	0.64240293304362	0.0532111855325518	11	88241425	R	II	GRM5	3'UTR	shore	3'UTR-shore	chr11:88241710-88242562			9.44068944918582e-73	4.2851264099695e-70	2.57167026387985e-71	Female
310	1848	cg04737881	-0.111169478864237	0.339361563480245	-18.749201706708	1.86004587605725e-73	8.52040917282257e-71	154.987226830504	0.279070051757503	0.390239530621742	0.111169478864239	4	183060943	R	II	MGC45800	Body	shore	Body-shore	chr4:183062278-183062481	rs4515200	15	7.72468075495e-75	3.63688538749863e-72	3.14623315405684e-71	Female
311	1851	cg13822256	-0.0511762930106744	0.550725510668601	-18.7387581941263	2.20902162437926e-73	1.01025802946213e-70	154.815706100336	0.522970625951117	0.574146918961794	0.0511762930106771	8	24811266	R	II	NEFL	Body	shore	Body-shore	chr8:24812946-24814299	rs191346286	50	4.18554932385976e-72	1.8756822500168e-69	3.72434809761524e-71	Female
312	1859	cg03759229	-0.0682967653610832	0.55790301471194	-18.7140807293132	3.31537534433397e-73	1.50970493954364e-70	154.410697331356	0.520863035110867	0.589159800471953	0.0682967653610859	6	28601417	R	I		IGR	shore	IGR-shore	chr6:28602853-28603295	rs116721800	12	4.86991098266938e-72	2.1731637610871e-69	5.55944765353661e-71	Female
313	1861	cg09786098	-0.0581683686048292	0.761679575478347	-18.7062332427644	3.77198990572153e-73	1.71578517515374e-70	154.281987836909	0.73013261750516	0.788300986109995	0.0581683686048345	16	3016378	F	I	KREMEN2	Body	shore	Body-shore	chr16:3016646-3020326	rs150800027	36	5.33719882967808e-72	2.38043285821685e-69	6.31830688867992e-71	Female
314	1863	cg19114613	-0.0826135275121015	0.544793724201601	-18.6982395221609	4.3016445726351e-73	1.95461141629671e-70	154.150921682721	0.499989210288787	0.58260273780089	0.0826135275121028	21	38381274	R	II	RIPPLY3	Body	shore	Body-shore	chr21:38377937-38379437	rs568061852	15	1.74180147398397e-71	7.69960840293123e-69	7.19774532273311e-71	Female
315	1870	cg21043657	-0.0578729215482525	0.500791936138816	-18.6618508604209	7.81930798299523e-73	3.53969200625084e-70	153.554821368272	0.469405210541073	0.527278132089328	0.0578729215482545	12	33590837	F	II	SYT10	Body	shore	Body-shore	chr12:33591763-33593050	rs115231622	32	2.2085618982273e-72	9.96587656595452e-70	1.30275376071194e-70	Female
316	1889	cg13565129	-0.0765365750015755	0.569176961181126	-18.5522973279149	4.70161904467427e-72	2.10642663697701e-69	151.765462766874	0.527668213851641	0.604204788853219	0.0765365750015788	6	28601419	R	I		IGR	shore	IGR-shore	chr6:28602853-28603295	rs116721800	14	3.52981353937005e-70	1.51987199734901e-67	7.68697915175886e-70	Female
317	1907	cg15442338	-0.0578680703472966	0.523144398385765	-18.5061703623533	9.98263132822986e-72	4.43131988456587e-69	151.014445342848	0.491760303782088	0.549628374129388	0.0578680703473001	5	115150352	R	II	CDO1	Body	shore	Body-shore	chr5:115151348-115152713	rs528795974;rs4920894	21;20	4.93021887113861e-70	2.11747522549613e-67	1.60796994542e-69	Female
318	1926	cg09101205	-0.0572205867713909	0.440674020819694	-18.4450960631082	2.69937739755131e-71	1.18644083733506e-68	150.022242070723	0.409641081623112	0.466861668394505	0.0572205867713927	10	2662314	F	II		IGR	opensea	IGR-opensea		rs556197612;rs148071369;rs535264488	1;13;40	3.94679294460673e-71	1.72932246575948e-68	4.29460987230504e-69	Female
319	1930	cg21749424	-0.0616836218025178	0.484737567666561	-18.4287045949782	3.5239377648113e-71	1.54564475050848e-68	149.756372372568	0.451284151809953	0.512967773612472	0.0616836218025195	6	166418799	R	II		IGR	shelf	IGR-shelf	chr6:166421891-166422241			2.90323520802255e-70	1.25262761365998e-67	5.59498985934938e-69	Female
320	1942	cg08247564	-0.0630575276318541	0.351052810478556	-18.3898876757838	6.62007787124339e-71	2.88570967033912e-68	149.127477631402	0.316854272307246	0.379911799939103	0.0630575276318564	12	51835517	R	II	SLC4A8	5'UTR	opensea	5'UTR-opensea		rs146404783;rs527750492	37;20	1.17186160510131e-69	4.98496382680993e-67	1.04043770414062e-68	Female
322	1997	cg13587180	-0.0554590611808204	0.707372659896763	-18.2252814636296	9.48927089772737e-70	4.02247674920223e-67	146.471821098956	0.677295064216035	0.732754125396858	0.055459061180823	4	42403248	F	I	SHISA3	Body	shelf	Body-shelf	chr4:42399152-42400802	rs554420222;rs150279161;rs145865455;rs148992190	0;20;29;33	4.48352721379521e-67	1.7936715064289e-64	1.43055825869642e-67	Female
323	2007	cg08617160	-0.0686386318384113	0.568743803993651	-18.1827300448728	1.88312236203514e-69	7.94273239300984e-67	145.788286843627	0.531518416968382	0.600157048806797	0.0686386318384152	19	345312	R	I	MIER2	TSS1500	island	TSS1500-island	chr19:345260-345590	rs545132276;rs563323761;rs575283456;rs189611582	36;24;8;7	1.13136906717225e-68	4.68786067963709e-66	2.81974420570967e-67	Female
324	2026	cg21710255	-0.0506385571831596	0.558607862841348	-18.1363487945632	3.96928455276772e-69	1.65848502836258e-66	145.044623453621	0.531144613078705	0.581783170261868	0.0506385571831629	6	49681742	F	II	CRISP2	TSS1500	opensea	TSS1500-opensea		rs184025524;rs535653614;rs554305342	2;42;47	5.35134560198855e-68	2.18420305353527e-65	5.85320576243748e-67	Female
325	2034	cg04412883	-0.0957417109201301	0.559569179440072	-18.1120763130813	5.86046528522332e-69	2.43904555292188e-66	144.656025359939	0.507644743477338	0.603386454397471	0.0957417109201328	11	287938	R	I	ATHL1	TSS1500	shore	TSS1500-shore	chr11:289771-290010	rs570474689;rs113623831;rs539420603	45;45;41	2.61137155545612e-67	1.0526600396378e-64	8.59302482114171e-67	Female
326	2048	cg24790788	-0.0591830683877191	0.389411516003642	-18.0779330329207	1.01315571839467e-68	4.18779110450495e-66	144.110072829075	0.357314247059495	0.416497315447215	0.0591830683877204	3	145879626	R	II	PLOD2	TSS1500	shore	TSS1500-shore	chr3:145878430-145879287			4.16871798896475e-69	1.74871935489217e-66	1.46754471679933e-66	Female
327	2076	cg04595372	-0.0512419756985756	0.626666281203538	-17.97868906815	4.95203869374032e-68	2.01927488012579e-65	142.527649559359	0.598875774221849	0.650117749920429	0.0512419756985798	6	49681233	R	II	CRISP2	5'UTR	opensea	5'UTR-opensea		rs190276319;rs542353293	23;22	1.85859592010668e-67	7.52436247764929e-65	7.00950468811859e-66	Female
328	2081	cg11793897	-0.0697019724996029	0.630675523502703	-17.9672759974252	5.94081455342729e-68	2.41664399721813e-65	142.346100081159	0.592873445675296	0.662575418174901	0.0697019724996051	4	155666468	F	II	LRAT	Body	shore	Body-shore	chr4:155664819-155665833	rs56983649	23	3.08190753274337e-67	1.23997414940139e-64	8.37854497935588e-66	Female
329	2200	cg04896168	-0.0753135911353367	0.489040639994677	-17.5974583706602	2.06461305475298e-65	7.94428380431207e-63	136.511618167117	0.448195164157164	0.523508755292504	0.0753135911353401	1	86968543	R	II		IGR	opensea	IGR-opensea		rs552631731	22	2.74989695927483e-63	1.01299000159104e-60	2.69176310592723e-63	Female
330	2209	cg10409981	-0.0627249246976802	0.370412847509033	-17.5784051166803	2.78387943297325e-65	1.06682569906692e-62	136.213572363887	0.336394692783878	0.39911961748156	0.062724924697682	8	99984763	R	I		IGR	island	IGR-island	chr8:99984584-99985072	rs576206311;rs544808991	50;25	4.10800801538814e-65	1.57567887141387e-62	3.61434139291991e-63	Female
331	2284	cg15747436	-0.075815297523677	0.556949161918444	-17.3476127515594	1.01956152457382e-63	3.77881909136079e-61	132.623360082063	0.515831591285642	0.591646888809322	0.0758152975236805	11	287949	R	I	ATHL1	TSS1500	shore	TSS1500-shore	chr11:289771-290010			2.15101918250849e-62	7.77824524320648e-60	1.26248384699181e-61	Female
332	2322	cg20909645	-0.0605972210164082	0.553345722843945	-17.2209976138993	7.23582525120146e-63	2.63793819944996e-60	130.669525355583	0.520481504187867	0.581078725204278	0.0605972210164104	8	99985049	R	I		IGR	island	IGR-island	chr8:99984584-99985072	rs549649571	47	1.06859691403447e-62	3.89406743632888e-60	8.75050212894128e-61	Female
334	2340	cg11885357	-0.0892861505668871	0.535020924909122	-17.1684705662565	1.62605411297617e-62	5.88244532426893e-60	129.862267799739	0.486597589218612	0.575883739785501	0.0892861505668889	3	138152902	R	I	ESYT3	TSS1500	shore	TSS1500-shore	chr3:138153269-138154621	rs182995066;rs572246862	43;32	8.4552710427343e-62	3.01118275511509e-59	1.9467265270217e-60	Female
335	2341	cg19817652	-0.0566733048708471	0.71009863378388	-17.164172576118	1.73728532119328e-62	6.28215284900683e-60	129.796300425645	0.679362506747069	0.736035811617918	0.0566733048708497	17	36997420	F	I	C17orf98	Body	shore	Body-shore	chr17:36997448-36997661	rs61750911;rs7210156	22;41	4.01087446282272e-61	1.39208588884464e-58	2.07829114101888e-60	Female
336	2344	cg11530334	-0.0533122154660984	0.529134648094341	-17.1584373620499	1.89761351342504e-62	6.85312919891257e-60	129.708294192047	0.500221369948411	0.553533585414513	0.0533122154661012	8	140116248	F	II		IGR	opensea	IGR-opensea		rs538507944	33	3.57647064000579e-59	1.17987710662105e-56	2.26485496646897e-60	Female
337	2355	cg09214243	-0.0619680101126961	0.606509500555473	-17.1450237669507	2.33254950649203e-62	8.38452996129152e-60	129.502554514652	0.572901849909675	0.634869860022374	0.0619680101126994	15	29968124	R	I		IGR	shore	IGR-shore	chr15:29967209-29967621			2.37974986773134e-61	8.33821604835075e-59	2.76483681121427e-60	Female
338	2357	cg06809298	-0.0567000911184853	0.220295250912971	-17.1400245671545	2.51894727764262e-62	9.04686807938847e-60	129.425908493346	0.189544596657179	0.246244687775665	0.0567000911184861	6	75953853	F	II	COX7A2	TSS1500	opensea	TSS1500-opensea				2.76816693021877e-64	1.03962598680993e-61	2.98122786111121e-60	Female
339	2370	cg10601026	-0.0519038607766679	0.417317873652495	-17.1081763606281	4.1090866948254e-62	1.4676946819256e-59	128.938036462266	0.389168400771599	0.441072261548269	0.0519038607766699	10	64579140	F	II	EGR2	TSS1500	shore	TSS1500-shore	chr10:64574660-64578778	rs572080131;rs542597927;rs556141208;rs574376656	1;3;22;39	1.88738811079927e-62	6.83369309545821e-60	4.82275709598714e-60	Female
340	2380	cg02624701	-0.0551419191678814	0.435697784090406	-17.0888783782866	5.52550804741658e-62	1.9653233818585e-59	128.642765400683	0.405792186799759	0.460934105967642	0.0551419191678829	19	49937176	F	I	SLC17A7	Body	island	Body-island	chr19:49936818-49937288	rs533858610	48	1.85746827637377e-61	6.54889470104438e-59	6.45105141794551e-60	Female
341	2382	cg24752487	-0.0550484657552976	0.700081816420071	-17.0870569624088	5.68207077246775e-62	2.01931301281348e-59	128.614910194817	0.670226902532621	0.725275368287919	0.055048465755298	2	38324188	F	II		IGR	opensea	IGR-opensea		rs553196134	0	1.0169031001677e-60	3.48656080625054e-58	6.62885488660592e-60	Female
342	2400	cg02931604	-0.0605201331827138	0.580435671790709	-17.0551780972853	9.2623737793206e-62	3.26700518282992e-59	128.127761212571	0.547613260850888	0.608133394033606	0.0605201331827178	6	74064298	R	II	DPPA5	TSS1500	island	TSS1500-island	chr6:74063519-74064471	rs531706949	39	1.98496759525614e-61	6.98097517091405e-59	1.07171600276106e-59	Female
343	2458	cg12355044	-0.0571813142934976	0.711015468292377	-16.9547186203165	4.29974034458788e-61	1.48080923340991e-58	126.59732088456	0.680003828080779	0.737185142374284	0.0571813142935053	7	112262546	R	II	LOC101928012	Body	opensea	Body-opensea				3.02221921154549e-58	9.68715665889861e-56	4.80327396566128e-59	Female
344	2468	cg07187855	-0.0688547530426634	0.610595731219701	-16.9287308161627	6.38869477796622e-61	2.19131972023027e-58	126.202577894241	0.573253133299384	0.642107886342051	0.0688547530426664	6	30854161	F	I	DDR1	5'UTR	shore	5'UTR-shore	chr6:30852102-30852676	rs575957497	6	5.67236015937496e-60	1.91535035468471e-57	7.10110055642834e-59	Female
345	2478	cg25472530	-0.0607343123283287	0.633997796203893	-16.9161512348697	7.73714838273283e-61	2.64312916077326e-58	126.01167217404	0.6010592276226	0.661793539950932	0.0607343123283324	5	23507617	F	I	PRDM9	TSS200	opensea	TSS200-opensea		rs1994929;rs567226576	14;16	1.20321039132165e-59	4.01793005953757e-57	8.55095321404974e-59	Female
346	2483	cg25716013	-0.0705540627197743	0.503147415324466	-16.9051842919146	9.14214767014725e-61	3.11680961424731e-58	125.845331434522	0.464883215986523	0.535437278706299	0.0705540627197764	6	75954053	R	II	COX7A2	TSS1500	opensea	TSS1500-opensea		rs143285442;rs531855486	48;5	1.35021298070255e-60	4.61439783231031e-58	1.00822045875364e-58	Female
347	2490	cg23371413	-0.0571616055131462	0.631816810137191	-16.8901433410431	1.14914711207226e-60	3.9067448223002e-58	125.617337508754	0.6008158587601	0.657977464273249	0.0571616055131491	19	57742394	R	II	AURKC	5'UTR	island	5'UTR-island	chr19:57741955-57742457	rs554562903;rs567921338;rs533889458	48;23;12	4.68741529900981e-60	1.58466647810051e-57	1.26193256908315e-58	Female
348	2536	cg02802029	-0.0548131990648613	0.387900567029773	-16.7983898245361	4.62156564031957e-60	1.54268990951902e-57	124.230010313451	0.358173247375644	0.412986446440507	0.0548131990648629	3	145879686	R	II	PLOD2	TSS1500	shore	TSS1500-shore	chr3:145878430-145879287			1.67904226719191e-60	5.73355343747517e-58	4.95941582237417e-58	Female
349	2545	cg14997592	-0.0538932731147849	0.591017845109697	-16.7727877021081	6.80732192476572e-60	2.26426506000725e-57	123.843974949138	0.56178943690833	0.615682710023118	0.0538932731147879	6	49681178	F	II	CRISP2	5'UTR	opensea	5'UTR-opensea		rs556721491;rs190276319;rs542353293	1;34;35	4.04803937427514e-59	1.33388806353815e-56	7.27479238701839e-58	Female
350	2573	cg02400092	-0.0551144059610812	0.335850794418257	-16.7208617064472	1.49097348585778e-59	4.90533753660625e-57	123.062461895673	0.305960118604686	0.361074524565769	0.0551144059610826	11	130185384	F	I	ZBTB44	TSS1500	shore	TSS1500-shore	chr11:130183948-130184668	rs537284409;rs557253455;rs150742452;rs542910168	29;30;36;44	1.19162722207992e-58	3.86046632574344e-56	1.56640988455362e-57	Female
351	2585	cg08570243	-0.06999285618558	0.207735197496419	-16.69355550133	2.25003750513293e-59	7.36831140795994e-57	122.652264593734	0.169775362186094	0.239768218371675	0.0699928561855809	2	110969853	R	II	NCRNA00116	Body	island	Body-island	chr2:110969852-110970222	rs115993184	44	9.38329039995375e-60	3.14581035217428e-57	2.34641587456032e-57	Female
353	2602	cg24578493	-0.0501862662382863	0.424963865337994	-16.6641036998677	3.50504464696575e-59	1.14031549180761e-56	122.210435664884	0.397745910462793	0.447932176701082	0.0501862662382887	22	38244746	R	II	EIF3L	TSS1500	shore	TSS1500-shore	chr22:38245341-38245681	rs553202617	15	9.49368243896814e-59	3.0886320289326e-56	3.62837548461032e-57	Female
354	2608	cg19251564	-0.0520025390739234	0.523415729843181	-16.6548413701797	4.02882752353208e-59	1.30770520003947e-56	122.071613169846	0.495212739901877	0.547215278975805	0.0520025390739274	6	166418922	R	II		IGR	shelf	IGR-shelf	chr6:166421891-166422241	rs182930381	40	1.1493858094965e-58	3.72932741898202e-56	4.15949654387643e-57	Female
355	2627	cg20084219	-0.0664589281567022	0.634508647811657	-16.5808510857948	1.22291243234479e-58	3.94070613234034e-56	120.964872598423	0.598465398468605	0.664924326625311	0.0664589281567055	17	36997449	R	II	C17orf98	1stExon	island	1stExon-island	chr17:36997448-36997661	rs61750911	9	4.91657717630739e-57	1.52509917956001e-54	1.25175607560734e-56	Female
356	2697	cg01667892	-0.0573469142185056	0.628814397913579	-16.4626828230861	7.14491667265612e-58	2.24261635019906e-55	119.205509571831	0.597712946452332	0.65505986067084	0.0573469142185077	5	23507656	F	II	PRDM9	TSS200	opensea	TSS200-opensea		rs536166302;rs556137078	44;45	2.53688321656342e-56	7.73048952892338e-54	7.05755961257441e-56	Female
357	2731	cg26025960	-0.0535255285621249	0.674991987542423	-16.4176431365291	1.39649163599021e-57	4.32867919873064e-55	118.537589416122	0.645963021447236	0.699488550009366	0.0535255285621299	10	132889402	R	II		IGR	opensea	IGR-opensea		rs578179272;rs543917931	38;29	5.31941884217521e-56	1.60306528890519e-53	1.35527767658305e-55	Female
358	2734	cg27282281	-0.0569680664316624	0.662196446638917	-16.4138888215983	1.47662292749879e-57	4.57203829720212e-55	118.4819808636	0.63130045899755	0.688268525429216	0.0569680664316657	7	112262583	R	II		IGR	opensea	IGR-opensea		rs567968436;rs535301492	10;6	5.07647020409007e-55	1.49058230543772e-52	1.43214900022584e-55	Female
359	2739	cg12440062	-0.0598777134103594	0.627126922833956	-16.4021895382751	1.75691733167184e-57	5.42997783993737e-55	118.308757790214	0.594652921004547	0.654530634414908	0.0598777134103616	6	49681391	F	I	CRISP2	TSS200	opensea	TSS200-opensea		rs529073522	16	1.61397871817738e-56	4.95564057471045e-54	1.69975457587128e-55	Female
360	2789	cg22762992	-0.0646069566125268	0.623043629256187	-16.2666059344411	1.30731041560776e-56	3.96797538526901e-54	116.308525028497	0.588004775770763	0.652611732383293	0.0646069566125298	2	118616377	R	II		IGR	shore	IGR-shore	chr2:118616575-118618163			1.60437088676749e-55	4.7670651322537e-53	1.23252305230566e-54	Female
361	2809	cg13713218	-0.0549489464347311	0.707968718566564	-16.2152705495575	2.78540965651611e-56	8.39413790908861e-54	115.554683004198	0.678167777859016	0.73311672429375	0.0549489464347337	9	100000033	R	I	KIAA1529	TSS1500	shore	TSS1500-shore	chr9:100000463-100000820			6.6060744014306e-56	1.98515936120775e-53	2.59923582118094e-54	Female
362	2831	cg14482569	-0.0562069682782608	0.348774455752463	-16.178301327081	4.79679291410467e-56	1.43433257789708e-53	115.012996063589	0.318291241101551	0.374498209379813	0.0562069682782629	11	130185651	F	I	ZBTB44	TSS1500	shore	TSS1500-shore	chr11:130183948-130184668			7.56213787860333e-56	2.26843502601309e-53	4.42827830033499e-54	Female
363	2880	cg07059402	-0.0525400396466977	0.529367346925975	-16.0774204225618	2.10335479801511e-55	6.18242435305605e-53	113.539945613541	0.500872849617584	0.553412889264284	0.0525400396466996	22	38244781	R	I	MIR659	TSS1500	shore	TSS1500-shore	chr22:38245341-38245681	rs553202617;rs140032270;rs545172466	50;35;8	8.94760552970266e-55	2.60019013931359e-52	1.89445896940945e-53	Female
364	2918	cg11245928	-0.0510062455374093	0.44149484535056	-16.0140270105282	5.30479861239672e-55	1.53894243857502e-52	112.618107651751	0.41383218396031	0.464838429497722	0.0510062455374116	22	38244767	R	II	EIF3L	TSS1500	shore	TSS1500-shore	chr22:38245341-38245681	rs553202617;rs140032270	36;21	1.38439177609225e-54	4.00109074589601e-52	4.69890769501277e-53	Female
365	2989	cg13854012	-0.0716403960546637	0.684649118051905	-15.8742908255908	4.03394777985e-54	1.14246556588891e-51	110.596593089357	0.645795758094839	0.717436154149503	0.0716403960546647	2	162103682	R	II		IGR	shelf	IGR-shelf	chr2:162101439-162101650	rs566312641;rs527317956;rs548986239	51;40;1	4.18918207267218e-52	1.13045552301711e-49	3.46450964247537e-52	Female
366	3050	cg03288922	-0.0577948590035203	0.6224839824539	-15.7599175050071	2.10005152710653e-53	5.82866202911738e-51	108.952752280584	0.591139593195942	0.648934452199463	0.0577948590035214	2	118616237	R	II		IGR	shore	IGR-shore	chr2:118616575-118618163	rs75193414;rs546406503	40;5	2.97031173889901e-52	8.05135191850145e-50	1.7560140066023e-51	Female
367	3083	cg02444433	-0.0533587599585281	0.63477260195686	-15.6772510823745	6.87837433852616e-53	1.88864809606623e-50	107.770676424659	0.605834080930962	0.659192840889494	0.0533587599585321	5	23507469	R	I	PRDM9	TSS1500	opensea	TSS1500-opensea		rs551534186	46	8.14002698306086e-53	2.2459974125755e-50	5.67815103954102e-51	Female
369	3153	cg04828267	-0.0552938674278283	0.352433869969228	-15.5605704494344	3.63918282714245e-52	9.77054222765973e-50	106.110899301349	0.322445865255345	0.377739732683175	0.05529386742783	5	8457538	F	II	MIR4458HG	TSS1500	island	TSS1500-island	chr5:8457432-8458273	rs532068219	21	1.19553446158774e-51	3.1805387147286e-49	2.91280943831457e-50	Female
370	3165	cg24853438	-0.054129602570524	0.73487889679663	-15.5363956369925	5.1328437960851e-52	1.37285002489521e-49	105.768287781024	0.70552231798318	0.759651920553704	0.0541296025705247	5	77139492	F	II		IGR	shore	IGR-shore	chr5:77140542-77140914	rs537754122;rs557406995;rs574270126	0;29;35	3.29206912158706e-50	8.37383482275613e-48	4.08727035368463e-50	Female
371	3177	cg18371052	-0.054122089782819	0.564281773907457	-15.5188023331506	6.59070918323825e-52	1.75611800752987e-49	105.519226559897	0.534929269569596	0.589051359352417	0.0541220897828211	5	8457721	F	I		IGR	island	IGR-island	chr5:8457432-8458273	rs562069644;rs146206614	11;43	3.88893718169365e-50	9.85946322209899e-48	5.21872585698556e-50	Female
372	3289	cg23522872	-0.0589900509460558	0.396901718223785	-15.3292433086714	9.60265342217326e-51	2.47153146333182e-48	102.850480587522	0.364909130109895	0.423899181055953	0.0589900509460574	5	8458392	F	II		IGR	shore	IGR-shore	chr5:8457432-8458273	rs535236038	42	1.56221233614204e-50	4.01350128506211e-48	7.27711477837101e-49	Female
373	3394	cg10597099	-0.0666086705099317	0.372968211282161	-15.170134810279	8.91069383764906e-50	2.22248299337896e-47	100.63138928865	0.336843750864476	0.403452421374409	0.0666086705099336	5	110062725	R	II	TMEM232	TSS1500	opensea	TSS1500-opensea		rs537477049;rs141860290	40;6	4.16020853210486e-50	1.05440485246198e-47	6.50204284644018e-48	Female
374	3511	cg03441844	-0.0570422750308102	0.342872968890884	-15.0260412369616	6.5912071500245e-49	1.58917927948168e-46	98.6383091357168	0.311936735053609	0.368979010084421	0.0570422750308125	1	161368947	F	II		IGR	island	IGR-island	chr1:161368863-161369932	rs115800677	51	1.14172527339678e-48	2.75433657341597e-46	4.59366904776258e-47	Female
375	3512	cg05598727	-0.0564812057043247	0.376319318936775	-15.0248474766312	6.70094727238422e-49	1.61517824255709e-46	98.6218633547341	0.345687374714066	0.402168580418392	0.0564812057043262	5	8457548	F	II		IGR	island	IGR-island	chr5:8457432-8458273	rs532068219	11	1.35779952627918e-48	3.266293061621e-46	4.66805603661407e-47	Female
376	3574	cg09973514	-0.0540593971798679	0.441467403768901	-14.9359311546177	2.28538076814378e-48	5.41305927249966e-46	97.3999753808147	0.412148900056431	0.466208297236301	0.0540593971798698	11	58830424	F	I		IGR	island	IGR-island	chr11:58830063-58830739	rs36023624	6	2.65101920561316e-48	6.31087944598782e-46	1.555762187268e-46	Female
377	3635	cg05915609	-0.0532789728126424	0.621679575714605	-14.8570762972283	6.74996626498299e-48	1.57193994292495e-45	96.321420321287	0.592784326346455	0.646063299159103	0.0532789728126479	16	2904455	R	II	PRSS22	Body	shore	Body-shore	chr16:2902829-2903362	rs113026633	9	1.26850937522715e-47	2.95330682575747e-45	4.49837451370828e-46	Female
378	3695	cg22022881	-0.0637677429926241	0.573402646424596	-14.764640514672	2.38794889092496e-47	5.47078121513524e-45	95.0631934814038	0.538818930970934	0.602586673963561	0.0637677429926268	2	105853494	R	II		IGR	island	IGR-island	chr2:105853493-105853797	rs185152526;rs537098512	28;16	5.75706523049707e-46	1.26158118822575e-43	1.55993238487609e-45	Female
379	3703	cg23026554	-0.0664774648446493	0.300442118136353	-14.7539264666481	2.76339420026172e-47	6.31724749821268e-45	94.9177804943133	0.264388815629879	0.33086628047453	0.0664774648446511	10	42862978	R	I	LOC441666	Body	island	Body-island	chr10:42862953-42863216	rs534431838;rs147257813	26;9	9.52383538746309e-48	2.2271120728457e-45	1.79989230129295e-45	Female
381	3789	cg26423185	-0.0537180832257507	0.322013545866523	-14.6344937041383	1.39891483352207e-46	3.12539873744418e-44	93.302818909894	0.292880149923525	0.346598233149276	0.0537180832257518	5	8457356	F	II	MIR4458HG	TSS1500	shore	TSS1500-shore	chr5:8457432-8458273	rs148222718;rs192171104	20;22	1.20237363586634e-46	2.70701313126191e-44	8.84449094135339e-45	Female
382	3799	cg27119456	-0.0721027699187625	0.343500119492841	-14.6241336463365	1.60940304076968e-46	3.58619818447346e-44	93.1632509331776	0.304395996290931	0.376498766209694	0.0721027699187635	10	42863173	R	I	LOC441666	Body	island	Body-island	chr10:42862953-42863216	rs556828559	27	9.80503585666664e-47	2.21515568948306e-44	1.01546072882826e-44	Female
383	3880	cg00963378	-0.0773161881780294	0.302001432319673	-14.5100551678209	7.49188507502569e-46	1.63454974983659e-43	91.631920944352	0.260069870586023	0.337386058764053	0.0773161881780306	13	20716638	R	I	GJA3	Body	island	Body-island	chr13:20716137-20717372			2.38819345545738e-46	5.30758910079849e-44	4.60358104740736e-44	Female
384	3895	cg10517650	-0.0528828882714407	0.337519999068058	-14.4877775560463	1.01045463190269e-45	2.19607981094265e-43	91.334057948174	0.308839561678908	0.361722449950351	0.0528828882714426	3	113235015	F	II	CCDC52	TSS1500	shore	TSS1500-shore	chr3:113233663-113234094			6.93576508867703e-46	1.51556135006767e-43	6.17478844284087e-44	Female
385	4096	cg25438517	-0.0666746487449897	0.675314453669958	-14.2596422961375	2.11551398553793e-44	4.37214659565315e-42	88.3060585353289	0.639154210701405	0.705828859446396	0.0666746487449911	5	77146796	F	II		IGR	shore	IGR-shore	chr5:77146998-77147785	rs553080361	42	1.25574583252969e-42	2.45443945830185e-40	1.21484016511228e-42	Female
386	4142	cg10185505	-0.0681876091660758	0.721581475424581	-14.1959019226461	4.91280951498415e-44	1.00405752029284e-41	87.4673269258614	0.684600695453461	0.752788304619541	0.0681876091660799	1	150335496	R	II	RPRD2	TSS1500	shore	TSS1500-shore	chr1:150336831-150337289	rs193072591;rs587732732;rs144806132	45;42;9	8.27228166325425e-43	1.62815082316275e-40	2.78514507436184e-42	Female
387	4190	cg27422857	-0.053945860222015	0.638701928066681	-14.1436076814492	9.78377897335032e-44	1.97665726201848e-41	86.7815946635252	0.609444999841433	0.663390860063451	0.0539458602220174	2	105853526	R	II		IGR	island	IGR-island	chr2:105853493-105853797	rs537098512;rs148661743;rs142190827	48;32;15	1.05643954926348e-42	2.07013976055826e-40	5.46476845835932e-42	Female
388	4274	cg27152890	-0.0749586129422018	0.402269563618754	-14.043893783958	3.61740422166555e-43	7.16475403354466e-41	85.4800216274231	0.36161660619647	0.436575219138674	0.0749586129422036	19	45900241	R	I	PPP1R13L	Body	island	Body-island	chr19:45898879-45900315	rs560517368;rs574069683	49;22	9.6342602711163e-43	1.89050136937556e-40	1.96950663650696e-41	Female
389	4382	cg10404112	-0.0560599351495403	0.381759280817839	-13.8993715042424	2.37390449111938e-42	4.58595333531686e-40	83.6075128578653	0.351355807924236	0.407415743073778	0.056059935149542	9	571255	F	II	KANK1	5'UTR	opensea	5'UTR-opensea		rs7030137;rs114037112;rs527605501;rs374327270;rs7026359	11;30;37;37;50	9.71908735760832e-43	1.90670474790838e-40	1.25208947544849e-40	Female
390	4549	cg15410835	-0.0515296656765433	0.452930981096484	-13.7287876258848	2.14124654208671e-41	3.98464376027009e-39	81.4186789939756	0.424984448703357	0.476514114379903	0.0515296656765457	8	143125637	F	II		IGR	opensea	IGR-opensea		rs149633933;rs186923446	1;44	1.3240504511617e-41	2.50187312515347e-39	1.08161509616831e-39	Female
391	5236	cg06643849	-0.0513185947735429	0.760580922546382	-13.0712452036727	8.28792093518117e-38	1.33993806222543e-35	73.1999781433938	0.732748862074438	0.784067456847985	0.0513185947735465	19	57742421	R	I	AURKC	5'UTR	island	5'UTR-island	chr19:57741955-57742457	rs567921338;rs533889458;rs181127302	50;39;16	1.40308263640522e-37	2.25892301753072e-35	3.5394163558115e-36	Female
392	5253	cg12751127	-0.0515831761760948	0.482291213312844	-13.0504127403959	1.07065175096076e-37	1.72535947492586e-35	72.9453129611326	0.454315660104437	0.505898836280534	0.0515831761760975	8	42073005	F	II		IGR	opensea	IGR-opensea		rs149545644;rs182652409	0;19	1.62738488821413e-37	2.61259005826984e-35	4.55475787905985e-36	Female
393	5997	cg16449687	-0.0564929163255615	0.243135982749341	-12.4720668066953	1.13652299683534e-34	1.60429023987001e-32	66.0175095163996	0.212497687403421	0.268990603728983	0.0564929163255627	10	42862876	F	II	LOC441666	Body	shore	Body-shore	chr10:42862953-42863216	rs10400195	31	1.31593136953988e-35	1.95604244203162e-33	4.12329481080837e-33	Female
394	6359	cg25066665	-0.0535604434497472	0.727237554806451	-12.2327147692365	1.87499145814964e-33	2.49602672452777e-31	63.2313617385235	0.698189653016162	0.751750096465914	0.0535604434497521	1	150335507	R	I	RPRD2	TSS1500	shore	TSS1500-shore	chr1:150336831-150337289	rs144806132	20	1.92969791670285e-32	2.4564416083324e-30	6.35826432929811e-32	Female
395	6557	cg05542681	-0.0534971764922191	0.290719686936579	-12.1132116759192	7.4665352391188e-33	9.63945982953266e-31	61.8582064679735	0.261706097266403	0.315203273758623	0.0534971764922205	16	744328	R	I	FBXL16	Body	island	Body-island	chr16:743924-745943			1.33914777915562e-33	1.81118292930843e-31	2.44081822917871e-31	Female
396	7222	cg16293892	-0.0678860258813706	0.647152814843763	-11.7172919868115	6.67412084947174e-31	7.82303628338046e-29	57.3947010362893	0.61033559516213	0.678221621043505	0.0678860258813743	5	77142620	R	I		IGR	shore	IGR-shore	chr5:77140542-77140914			5.86672451760439e-30	6.60765997713681e-28	1.95499742928556e-29	Female
397	8279	cg14167415	-0.0739770166102238	0.591060667733994	-11.1762307573067	2.50215967820078e-28	2.5584439150496e-26	51.5102477221298	0.550940067999819	0.624917084610045	0.0739770166102258	5	77146999	R	II		IGR	island	IGR-island	chr5:77146998-77147785	rs6877994;rs545042598;rs558871895	20;5;2	1.40595854579885e-27	1.38909459157945e-25	6.27471496304363e-27	Female
399	9358	cg05353869	-0.0595289564003285	0.47501250320005	-10.7038266052273	3.60597371067748e-26	3.26163576140709e-24	46.5784773600311	0.442727645797452	0.502256602197782	0.0595289564003307	11	75139544	R	I	KLHL35	Body	island	Body-island	chr11:75139454-75139817	rs552016419;rs201156914;rs565424293	43;35;12	2.38687621480138e-25	2.07320502152915e-23	7.8675426863853e-25	Female
400	11140	cg08829299	-0.0610486054823338	0.355396429806573	-10.0490899326994	2.57315440749807e-23	1.95532709919074e-21	40.0653463570527	0.322287407881678	0.383336013364012	0.0610486054823347	11	288305	R	I	ATHL1	TSS1500	shore	TSS1500-shore	chr11:288847-289239			1.00984010298949e-23	7.94325286659519e-22	4.63197623565366e-22	Female
401	11278	cg11012412	-0.0729390870904233	0.460782097926395	-9.99982856135622	4.15516225721241e-23	3.11885123201119e-21	39.5905960611603	0.421224407548725	0.49416349463915	0.0729390870904251	5	77147141	R	II		IGR	island	IGR-island	chr5:77146998-77147785	rs559534407	11	5.23666270248202e-23	3.92922834682963e-21	7.38221149857471e-22	Female
402	11570	cg22452837	-0.0540997452593814	0.36471087931948	-9.90914249835851	9.98403235786905e-23	7.30485136013862e-21	38.7222511281637	0.335370493281629	0.389470238541012	0.054099745259383	6	28664155	F	I		IGR	opensea	IGR-opensea				6.29187994820746e-23	4.69642984692393e-21	1.72313057293008e-21	Female
403	11589	cg06329735	-0.055821172154495	0.363681975770237	-9.90135088057325	1.07614406330386e-22	7.86073605056667e-21	38.6479849860091	0.333407993291286	0.389229165445784	0.0558211721544974	11	75139390	R	II	KLHL35	Body	shore	Body-shore	chr11:75139454-75139817			2.23046184565734e-22	1.60501296580363e-20	1.85359398626396e-21	Female
405	12455	cg18727742	-0.0573627596464898	0.265578334699536	-9.63803281740974	1.31443253616392e-21	8.93374045613079e-20	36.1699571761453	0.234468289649323	0.291831049295814	0.057362759646491	11	288301	R	I	ATHL1	TSS1500	shore	TSS1500-shore	chr11:288847-289239			3.7552244253124e-22	2.66171300861486e-20	2.09078524227065e-20	Female
406	13492	cg18228590	-0.058760763197313	0.56995695276953	-9.34889933429016	1.91205774400827e-20	1.19967451647725e-18	33.5204477992699	0.538088716277437	0.596849479474754	0.058760763197316	5	77142469	F	II		IGR	shore	IGR-shore	chr5:77140542-77140914	rs7728693;rs539878417	12;24	2.90076869707574e-20	1.81022294121242e-18	2.78596699234415e-19	Female
407	14654	cg10604476	-0.0503032557349753	0.561158021074313	-9.04602477669713	2.91677995715536e-19	1.68494699035828e-17	30.8257590143448	0.533876618266433	0.584179874001409	0.0503032557349756	19	10403908	R	I	ICAM5	Body	island	Body-island	chr19:10399844-10405375	rs140395213;rs201216338	42;32	4.97124814609248e-19	2.83825176662483e-17	3.88865594734413e-18	Female
408	26402	cg13498757	-0.0513582085231531	0.355534003921184	-7.15523467501836	1.09504638371922e-12	3.51102927764998e-11	15.9039557627803	0.327680459379392	0.379038667902548	0.0513582085231555	1	152161927	R	I		IGR	island	IGR-island	chr1:152161321-152161928	rs139600483;rs74822384;rs568591587	16;12;2	1.18272607050199e-12	3.79100651790821e-11	7.77665732317189e-12	Female
