# Supplementary material for: Characterising sex differences of autosomal DNA methylation in whole blood using the Illumina EPIC array
Source: Clin Epigenetics. 2022 May 14;14:62. doi: 10.1186/s13148-022-01279-7 (PMC9107695; doi:10.1186/s13148-022-01279-7)
Supplement: Supplementary file 2 — Additional file 2. Significant sex-associated autosomal DMRs. Test results for all significant DMR’s associated with sex on the autosomes ordered by FDR value. [file 13148_2022_1279_MOESM2_ESM.csv]

	seqnames	start	end	width	strand	no.cpgs	minfdr	Stouffer	maxbetafc	meanbetafc	overlapping.promoters
1	chr11	111955637	111958291	2655	*	35	0	0	0.13413416413908	0.0073213117812134	SDHD-001, TIMM8B-001, TIMM8B-003, TIMM8B-002, SDHD-005, SDHD-004, SDHD-006, SDHD-004, SDHD-003, SDHD-002, SDHD-007, SDHD-001, SDHD-002, SDHD-008, TIMM8B-201
2	chr21	27106248	27108830	2583	*	31	0	0	0.15620487592996	0.00386501168401398	ATP5J-001, GABPA-002, GABPA-001, ATP5J-006, ATP5J-005, ATP5J-002, ATP5J-007, ATP5J-004, ATP5J-003, ATP5J-008, GABPA-003
3	chr2	27849938	27853316	3379	*	29	0	0	-0.0833605244829175	-0.0126679411979525	GPN1-001, CCDC121-001, CCDC121-002, GPN1-003, GPN1-201, GPN1-006, GPN1-202, GPN1-004, GPN1-007, GPN1-002, GPN1-008, GPN1-009, CCDC121-003, GPN1-010
4	chr15	101096813	101100451	3639	*	17	0	0	-0.168248005630697	-0.00266641936287908	RNU6-181P-201, RP11-526I2.1-002, RP11-526I2.1-001, PRKXP1-001
5	chr2	208575645	208577105	1461	*	16	0	0	-0.149515408130082	-0.0108771952679661	CCNYL1-003, CCNYL1-002, CCNYL1-001, CCNYL1-007, CCNYL1-004
6	chr3	57993392	57995782	2391	*	16	0	0	-0.135592349966268	-0.00902471757473348	FLNB-001, FLNB-201, FLNB-202, FLNB-003, FLNB-005, FLNB-002
7	chr9	84302083	84305683	3601	*	16	0	0	-0.318049161470449	-0.0837438575271187	TLE1-005, TLE1-201, TLE1-001, TLE1-002, RP11-154D17.1-001
8	chr16	68026532	68029325	2794	*	15	0	0	-0.169431148887363	-0.0206403607191911	DPEP2-002, DPEP2-009, DUS2-015
9	chr22	43010126	43011819	1694	*	15	0	0	-0.100708094193177	-0.00857585704476885	POLDIP3-001, POLDIP3-201, POLDIP3-002, RNU12-201, POLDIP3-003, POLDIP3-005, POLDIP3-004, RNU12-001
10	chr10	88852952	88855540	2589	*	14	0	0	-0.273568289720289	-0.0333901453053755	GLUD1-001, FAM35A-001, FAM35A-002, FAM35A-003, GLUD1-201, GLUD1-202
11	chr12	68041257	68044208	2952	*	14	0	0	-0.319815557348787	-0.0251751053724029	DYRK2-005, DYRK2-001, DYRK2-002, DYRK2-004, DYRK2-006, DYRK2-003
12	chr2	84103881	84106388	2508	*	13	0	0	-0.284150453077235	-0.0364755003180781	AC104395.1-001, AC104395.2-001
13	chr15	85113338	85115410	2073	*	12	0	0	0.17195805868177	0.0295578824477819	UBE2Q2P1-002, UBE2Q2P1-001, LINC00933-001, UBE2Q2P1-004, LINC00933-004, LINC00933-002, UBE2Q2P1-003, LINC00933-005, LINC00933-003, UBE2Q2P1-007
14	chr18	45456441	45459276	2836	*	12	0	0	-0.0597074962386449	-0.00905067015971065	SMAD2-001, SMAD2-201, SMAD2-002, SMAD2-005, SMAD2-008, SMAD2-007, SMAD2-006, SMAD2-003
15	chr13	114237578	114241010	3433	*	11	0	0	-0.237123560645391	-0.0198895235581347	TFDP1-001, TFDP1-005, TFDP1-006, TFDP1-004, TFDP1-003, TFDP1-002, TFDP1-201, TFDP1-202
16	chr16	59788088	59790180	2093	*	11	0	0	0.206908172671243	0.0248955003530625	RP11-105C20.2-001, APOOP5-001, RP11-105C20.2-002
17	chr14	89878374	89879471	1098	*	10	0	0	0.117555706941865	0.0309146855938654	FOXN3-201, FOXN3-009, FOXN3-016, FOXN3-012, FOXN3-011
18	chr13	23488633	23490627	1995	*	8	0	0	-0.125788807256586	-0.032395323413241	NUS1P2-001, LINC00621-001
19	chr2	191522553	191524515	1963	*	8	0	0	0.129060026654376	0.0473410253003265	NAB1-010, NAB1-002, NAB1-007, NAB1-202
20	chr5	72803266	72804620	1355	*	8	0	0	-0.156627543650317	-0.0160836284644965	AC099522.2-201
21	chr17	42286849	42288541	1693	*	7	0	0	0.111560827812553	0.0181230565361412	UBTF-011, UBTF-013, UBTF-012
22	chr3	16411667	16414373	2707	*	7	0	0	-0.243447122951284	-0.0631554716139035	RFTN1-003
23	chr1	202507939	202509286	1348	*	6	0	0	-0.2355367232514	-0.0597750298185758	NA
24	chr21	15442450	15443159	710	*	6	0	0	-0.175084684368999	-0.0267758664486447	RNA5SP488-201
25	chr5	154392124	154393494	1371	*	8	0	8.26311703781307e-291	-0.130839174894316	-0.0289576811138011	KIF4B-001
26	chr12	11001596	11003467	1872	*	8	0	2.97694289764508e-241	-0.18894028544809	-0.0398980886674755	PRR4-001, PRR4-007, PRR4-010, PRR4-006, PRR4-011, PRR4-003, PRR4-009, PRR4-005
27	chr1	89448405	89450261	1857	*	6	0	8.59570321497635e-241	0.0858357340156631	0.0138034552591797	NA
28	chr6	33313260	33313437	178	*	7	0	1.27298099814889e-240	-0.091701215854662	-0.0204934456087212	NA
29	chr7	27180888	27195602	14715	*	101	0	1.72918250396139e-236	-0.0727267845229737	0.011000191260733	HOXA5-001, HOXA6-001, HOXA7-001, RP1-170O19.22-001, RP1-170O19.23-001, HOXA3-008, HOXA-AS3-001, HOXA7-002, HOXA5-002, HOXA-AS3-004, HOXA-AS3-005, HOXA3-006, HOXA6-002, HOXA3-007, HOXA3-005, HOXA7-003, HOXA-AS3-002
30	chr17	38023480	38024636	1157	*	7	0	5.99774102019684e-218	-0.105444101739477	-0.0478094696772427	ZPBP2-002, ZPBP2-001, ZPBP2-004, ZPBP2-003
31	chr12	10657601	10658699	1099	*	7	0	1.94888427656287e-193	0.0900334576033759	0.0321644524956015	EIF2S3L-001, EIF2S3L-002
32	chr3	46617183	46619364	2182	*	10	0	3.73639843498103e-193	0.122289109935164	-0.00881762919497873	TDGF1-001, TDGF1-003, TDGF1-002, TDGF1-004, TDGF1-201
33	chr19	6494208	6496362	2155	*	14	0	8.03518770016729e-191	0.0748516574163928	0.0168445945573011	CTD-2396E7.10-001, CTD-2396E7.9-001
34	chr1	2343726	2346088	2363	*	26	0	2.69913211665439e-161	-0.0727423671346164	-0.0166901591471341	PEX10-001, PEX10-002, PEX10-008, PEX10-007, PEX10-003, PEX10-004, PEX10-005, PEX10-006
35	chr6	74103227	74105293	2067	*	18	0	1.63360637436719e-152	-0.0810224069021978	-0.0273197014074957	DDX43-001, OOEP-001, RPS6P8-001, OOEP-002, snoU13.83-201, DDX43-003, DDX43-201
36	chr4	77341251	77343669	2419	*	11	0	3.04647039660954e-146	-0.10795687513728	-0.0304943468753096	CCDC158-006, CCDC158-008
37	chr11	59317890	59318777	888	*	7	0	1.66819487588916e-129	-0.103682752162222	-0.0252378445896587	NA
38	chr8	37605359	37606579	1221	*	8	0	1.05063598169445e-127	-0.119382225177	-0.0336107834655749	RP11-863K10.4-201, RP11-863K10.4-001
39	chr7	127990884	127992634	1751	*	6	0	9.40240907304709e-127	-0.104312023500379	-0.0307535299865113	NA
40	chr15	75017914	75020202	2289	*	31	0	9.62108541760833e-124	-0.0971990588260401	-0.0180680095482963	CYP1A1-001, CYP1A1-201, CYP1A1-003, CYP1A1-007, CYP1A1-004, CYP1A1-006, CYP1A1-002, CYP1A1-005
41	chr10	22764665	22767345	2681	*	10	0	3.04924870290581e-117	-0.0568078975064618	-0.0186226682870628	NA
42	chr15	93973520	93974459	940	*	6	0	1.86466367184187e-108	0.0594202123912411	0.0186602738809396	RP11-164C12.1-001
43	chr14	89628141	89629974	1834	*	11	0	9.57563276786633e-104	0.0564315896304773	0.0120479654438819	NA
44	chr6	28601271	28603779	2509	*	48	0	2.87110908169798e-100	-0.108378727916567	-0.0195465284017886	RP11-373N24.2-001
45	chr17	16520367	16521159	793	*	6	0	2.40220049210428e-98	0.0990094709375943	0.0152596565519101	AC005822.1-001
46	chr8	144371144	144375374	4231	*	21	0	1.33266394408273e-97	0.148973414804922	0.0264919091140986	ZNF696-001, ZNF696-006, ZNF696-003, ZNF696-005, ZNF696-004, ZNF696-002, RP13-582O9.7-001
47	chr7	153110492	153112464	1973	*	8	0	4.33300922566883e-85	-0.0997669920358137	-0.0105865288328807	AC073236.3-001, AC073236.3-002, AC073236.3-003
48	chr3	109128550	109128982	433	*	8	0	6.30397668869758e-83	0.0703438011435366	0.0161205269701557	RP11-702L6.4-001, H3F3AP3-001, RP11-702L6.4-002
49	chr1	247267862	247270143	2282	*	12	0	4.02329606752276e-75	0.10689026990542	0.00330302549220658	ZNF669-001, ZNF669-201, ZNF669-004, ZNF669-003, ZNF669-005, ZNF669-006
50	chr17	26592726	26594817	2092	*	11	0	5.28532380214058e-75	-0.0695771952409592	0.000500745521960234	CTD-2008P7.1-001
51	chr1	17247530	17249877	2348	*	12	0	3.0341902410884e-73	-0.0517170050262507	-0.00523409643066734	CROCC-001, CROCC-002, CROCC-004
52	chr19	10691765	10692029	265	*	7	0	5.93146339674792e-64	-0.068103502089971	-0.00966204800404376	NA
53	chr12	58158888	58163641	4754	*	17	0	5.42501483994957e-62	0.0808927076567676	0.00375678318696785	CYP27B1-001, CYP27B1-012, CYP27B1-004, CYP27B1-013, CYP27B1-002, CYP27B1-003, METTL1-008, METTL21B-005, METTL1-007, CYP27B1-011
54	chr13	114290059	114292869	2811	*	24	0	4.87178323313533e-58	0.0731675748255825	0.00781217770444738	TFDP1-007
55	chr3	49394622	49397232	2611	*	21	0	6.07955031510744e-58	-0.0927551517837747	-0.00921616031489209	GPX1-002, GPX1-001, GPX1-003
56	chr1	209404846	209406725	1880	*	11	0	3.62324358442629e-53	0.0910053439339899	0.0134299128348211	RP11-385M4.3-001
57	chr4	190938265	190940723	2459	*	15	0	2.9807929532751e-45	0.134250527117231	0.00319802298156006	RNA5SP174-201, RNA5SP175-201
58	chr15	101092153	101094772	2620	*	11	0	2.21722819327275e-40	0.11897170592821	0.0216779321962418	RNU6-322P-201, RP11-526I2.5-001
59	chr17	33913718	33914828	1111	*	16	0	6.83962107883589e-40	-0.096372715029445	-0.00751445274592462	AP2B1-001, AP2B1-005, AP2B1-006, AP2B1-201, AP2B1-012, AP2B1-007, AP2B1-010, AP2B1-014, AP2B1-013, AP2B1-015, AP2B1-003, AP2B1-004, AP2B1-011
60	chr20	34328787	34331317	2531	*	23	0	1.44495690015239e-39	-0.0896743165439676	-0.00621906761516834	RBM39-002, RBM39-008, RBM39-001, RBM39-020, RBM39-013, RBM39-006, RBM39-201, RBM39-017, RBM39-043, RBM39-024, RBM39-021, RBM39-039, RBM39-005, RBM39-045, RBM39-018, RBM39-016, RBM39-007, RBM39-044, RBM39-012, RBM39-019, RBM39-009, RBM39-014, RBM39-004, RBM39-003, RBM39-026, RBM39-022, RBM39-025, RBM39-042, RBM39-015
61	chr1	155288017	155292726	4710	*	21	0	1.47680554259654e-38	0.0613920722774424	-0.000140684328599183	RUSC1-005, RUSC1-003, RUSC1-004, RUSC1-001, RUSC1-002, RUSC1-AS1-002, RUSC1-AS1-001, RUSC1-AS1-003, RUSC1-006, RUSC1-009, RUSC1-015, RUSC1-008, RUSC1-014, RUSC1-010, FDPS-018, RUSC1-012, FDPS-017, RUSC1-007, FDPS-015, RUSC1-013, FDPS-016, RUSC1-011, RUSC1-AS1-201
62	chr3	16645732	16648388	2657	*	24	0	1.48526362272303e-35	-0.122109569509201	-0.00557846823784507	DAZL-002, DAZL-001
63	chr2	70368457	70370459	2003	*	9	0	2.66926871499002e-34	-0.0583748391468339	-0.00716001765402313	NA
64	chr6	30684284	30692147	7864	*	123	0	8.59320399782591e-34	-0.116239846474116	-0.00193595710703943	TUBB-001, TUBB-002, MDC1-201, MDC1-001, TUBB-004, TUBB-003, MDC1-003, MDC1-004, MDC1-002, TUBB-202, XXbac-BPG252P9.9-001
65	chr17	7475727	7478131	2405	*	17	0	3.77677690019402e-33	-0.0698171003576925	-0.00606644300072547	EIF4A1-001, EIF4A1-201, SNORA48-201, EIF4A1-003, SNORD10-201, EIF4A1-007, EIF4A1-034, EIF4A1-016, EIF4A1-018, EIF4A1-009, EIF4A1-014, EIF4A1-026, EIF4A1-023, EIF4A1-019, EIF4A1-013, EIF4A1-002, EIF4A1-012, EIF4A1-038, SENP3-002, EIF4A1-037, EIF4A1-004, SNORA67-001, EIF4A1-015, EIF4A1-024, EIF4A1-021, EIF4A1-008, EIF4A1-027, EIF4A1-031, EIF4A1-022, EIF4A1-020, EIF4A1-011, EIF4A1-036, EIF4A1-028, E…
66	chr3	46621556	46622742	1187	*	7	0	2.77548265613035e-32	0.082736997824358	0.0114119576210222	LRRC2-002, TDGF1-003, TDGF1-005
67	chr10	120862149	120864350	2202	*	11	0	1.22964903161208e-27	-0.0797930498129165	-0.00746442957099365	FAM45A-001, FAM45A-011, FAM45A-007, FAM45A-010, FAM45A-009, FAM45A-006, FAM45A-201, FAM45A-202
68	chr21	48054897	48055893	997	*	14	0	1.2045978334653e-26	-0.071286159349166	-0.00631323535835664	PRMT2-201, PRMT2-002, PRMT2-001, PRMT2-009, PRMT2-003, PRMT2-004, PRMT2-012, PRMT2-202, PRMT2-203
69	chr7	99573278	99574864	1587	*	8	0	2.42229292644877e-26	-0.153895071041323	-0.0204356197226123	AZGP1-001, AZGP1-003, AZGP1-002
70	chr8	33578994	33580539	1546	*	11	0	3.38302780765616e-26	0.0529867170486761	0.00796076119773397	VENTXP5-001
71	chr3	169939691	169941221	1531	*	17	0	1.08505504306456e-25	-0.0659565121750268	-0.00559949632974083	PRKCI-001
72	chr16	55689146	55691102	1957	*	22	0	1.17249109421843e-25	-0.0702110976267263	-0.00606795063413959	SLC6A2-201, SLC6A2-001, SLC6A2-003, SLC6A2-007, SLC6A2-006, SLC6A2-009, SLC6A2-008, SLC6A2-004
73	chr5	140090300	140091960	1661	*	11	0	4.94929183805752e-21	-0.0523182905585453	-0.00595607888813869	VTRNA1-1-201
74	chr2	133011849	133016453	4605	*	19	5.41582330279525e-316	5.69900767489631e-141	-0.082232268380279	-0.0169468232301102	RNA5-8SP5-201, MIR663B-201, ANKRD30BL-002
75	chr10	93193	95952	2760	*	17	5.3923788883474e-303	2.60829183930298e-40	-0.0554278438758772	-0.00589334486651161	TUBB8-001, TUBB8-002, TUBB8-201, TUBB8-003
76	chr15	41803428	41806867	3440	*	21	5.48834320825203e-299	7.49619332501843e-130	-0.070460172241549	-0.0126705874021354	LTK-001, LTK-002, LTK-004, LTK-005, LTK-003
77	chr20	29611652	29613021	1370	*	8	1.32692962007461e-291	2.54862910308224e-203	-0.170474597231775	-0.067108948082769	FRG1B-001, FRG1B-201, FRG1B-202, FRG1B-003, FRG1B-004
78	chr6	127796287	127797505	1219	*	9	2.79628857733553e-287	2.05579878623107e-205	-0.141358313422289	-0.0540833154837045	SOGA3-003, SOGA3-002, SOGA3-004
79	chr4	39528269	39530705	2437	*	24	9.20148028841906e-287	6.83418200554011e-12	-0.0573683590103765	-0.00269355995236665	UGDH-001, UGDH-003, UGDH-012, UGDH-AS1-001, UGDH-009, UGDH-005, UGDH-002, UGDH-007, UGDH-006, UGDH-011, UGDH-010, UGDH-004, UGDH-008
80	chr6	49681178	49682595	1418	*	13	6.41387792987801e-281	1.41412252054062e-228	-0.0909136844310118	-0.0534506222830446	CRISP2-001
81	chr2	24396550	24398859	2310	*	16	2.05894079209692e-267	2.574936888938e-100	-0.0721147938558558	-0.0222671355580681	FAM228A-001, AC008073.7-001, FAM228A-004, AC008073.7-002, FAM228A-003
82	chr1	214151107	214154936	3830	*	13	9.6906838380593e-265	9.66067653059558e-42	-0.0811277613097666	-0.0162364701151079	PROX1-004, PROX1-AS1-005, PROX1-AS1-006
83	chr14	24700477	24702584	2108	*	22	2.71009048518408e-255	3.28566083023864e-17	-0.0647951389726821	-0.00450208773009419	NEDD8-001, GMPR2-201, GMPR2-003, NEDD8-002, GMPR2-004, GMPR2-001, GMPR2-011, NEDD8-004, NEDD8-007, NEDD8-005, NEDD8-MDP1-004, NEDD8-006, NEDD8-003, NEDD8-MDP1-001, GMPR2-009, GMPR2-024, GMPR2-030, GMPR2-025, GMPR2-023, GMPR2-028, GMPR2-010, GMPR2-006, GMPR2-029, GMPR2-014, GMPR2-013, GMPR2-002, GMPR2-007, GMPR2-012, GMPR2-026, GMPR2-008, GMPR2-027, NEDD8-MDP1-003, NEDD8-MDP1-002
84	chr9	33263879	33265144	1266	*	15	5.41835844195791e-255	2.96629332281279e-29	-0.055673018747597	-0.00697248953158679	CHMP5-001, BAG1-001, BAG1-007, CHMP5-201, BAG1-201, BAG1-011, BAG1-010
85	chr19	39465821	39467435	1615	*	15	1.11707439889061e-253	7.70429288392597e-141	-0.0622441427831249	-0.0186475067383913	FBXO17-001, FBXO17-005
86	chr7	157404464	157406737	2274	*	10	4.72039504174716e-246	4.57706828685472e-177	0.138730404283725	0.0547538839057963	AC005481.5-001
87	chr19	3480363	3481985	1623	*	10	1.81924141306769e-242	7.3865488854352e-162	0.0760461056371612	0.0398417074059389	C19orf77-001, C19orf77-002, C19orf77-004, C19orf77-003
88	chr20	29522467	29524141	1675	*	8	2.66931528148836e-238	3.07690601124437e-191	0.0927100634094661	-0.00566061903883981	RP4-610C12.4-001, RP4-610C12.3-001
89	chr12	81109337	81111558	2222	*	17	8.70099197747386e-238	8.16950714613545e-188	-0.077702594347144	-0.0258301725757248	MYF5-001
90	chr2	232347922	232349118	1197	*	8	4.24538476157196e-235	2.33274250604424e-181	-0.0722776821790235	-0.0462336507932727	NCL-002
91	chr12	42718770	42721145	2376	*	18	5.56845347631515e-235	6.67630636218843e-14	-0.0539191310699952	-0.00370572148750647	PPHLN1-008, ZCRB1-001, PPHLN1-024, PPHLN1-002, PPHLN1-004, PPHLN1-010, PPHLN1-003, PPHLN1-025, PPHLN1-006, ZCRB1-003, PPHLN1-018, PPHLN1-017, ZCRB1-004, PPHLN1-019, PPHLN1-015, PPHLN1-021, ZCRB1-002, PPHLN1-016, ZCRB1-005, PPHLN1-007
92	chr16	30020506	30024074	3569	*	24	5.05769176273814e-234	1.54358085833305e-96	-0.0810866886272269	-0.0155003746203855	DOC2A-001, DOC2A-011, DOC2A-012, DOC2A-009, DOC2A-003, DOC2A-004, DOC2A-005, DOC2A-006, DOC2A-013, DOC2A-002, DOC2A-015, DOC2A-008
93	chr12	54473276	54476518	3243	*	12	2.81127867608437e-232	1.84925884070985e-109	-0.0530689148217803	-0.0193237574963256	RP11-834C11.6-001, RP11-834C11.7-002, RP11-834C11.7-001, RP11-834C11.7-003, RP11-834C11.7-004
94	chr15	59156878	59158587	1710	*	10	4.09109306273654e-230	2.51831483371477e-181	-0.0696441696653572	-0.0281535346524609	RP11-30K9.5-001, ZNF444P1-001, RNF111-007
95	chr11	66113666	66116455	2790	*	12	9.94745782300038e-230	3.18210144520278e-21	0.074379627934122	0.00663612205279975	B3GNT1-001, BRMS1-001, BRMS1-002, BRMS1-010, BRMS1-007, BRMS1-006, BRMS1-003, BRMS1-005, RP11-867G23.8-001, BRMS1-009, RP11-867G23.8-004, RP11-867G23.8-007
96	chr6	31777883	31783545	5663	*	70	1.23008974737575e-225	1.37290428333228e-21	-0.0881610746597052	-0.00149102118681967	HSPA1A-001, HSPA1L-001, HSPA1L-201, HSPA1A-201, HSPA1A-002
97	chr11	65486928	65489582	2655	*	11	5.20396608198504e-223	8.95268552176934e-36	0.0721892934441383	0.00803887803551366	RNASEH2C-001, KAT5-008, RNASEH2C-005, RNASEH2C-002, RNASEH2C-004, RNASEH2C-006, KAT5-009, RNASEH2C-007, RNASEH2C-008
98	chr12	1099075	1101044	1970	*	16	4.88257187865607e-220	1.65616981159412e-19	-0.0629814701387369	-0.00415424460967579	ERC1-008, ERC1-014, ERC1-201, RAD52-008, ERC1-013, RP11-359B12.2-004, RP11-359B12.2-001, ERC1-010, ERC1-001, RP11-359B12.2-003, ERC1-005, RP11-359B12.2-002, ERC1-004, ERC1-015, ERC1-023, ERC1-006
99	chr14	90871582	90873299	1718	*	7	6.53341367415324e-218	1.80729861058817e-39	0.0955981030075493	0.0166196502793556	CALM1-014, RP11-471B22.2-001, CALM1-015
100	chr2	29033061	29034052	992	*	9	8.21956870933115e-218	8.77453811243573e-20	-0.103805782139367	-0.0121693548940863	SPDYA-002, SPDYA-001, SPDYA-005, SPDYA-004, RP11-713D19.1-001
101	chr10	64577216	64580360	3145	*	20	9.71077006573234e-218	2.20508682473514e-72	-0.0765228882343938	-0.0184030479917332	EGR2-001, EGR2-201, EGR2-202
102	chr19	55972504	55974513	2010	*	15	1.19425336842871e-212	4.70298016670531e-138	0.0541455052835024	0.0245412130460034	ISOC2-002, ISOC2-003, ISOC2-001, ISOC2-008, ISOC2-006, ISOC2-005, ISOC2-007
103	chr13	20531619	20533755	2137	*	16	9.38403545665306e-208	3.41374942979401e-20	-0.0664060828386947	-0.00560018377067991	ZMYM2-201, ZMYM2-005, ZMYM2-003, ZMYM2-004
104	chr10	81741554	81743546	1993	*	8	1.11712496124703e-206	2.77083591801437e-106	-0.0693011229001888	-0.0286653073932144	ZNRF2P3-001, SFTPD-002, RP11-479O17.7-001
105	chr19	6659899	6661709	1811	*	6	4.31116969789831e-204	2.16071853328282e-38	-0.099817988178844	-0.0239479801844924	NA
106	chr6	74063014	74064865	1852	*	14	6.97392490568896e-202	1.51074936044605e-133	-0.0659419390334268	-0.0247796724094219	DPPA5-001
107	chr14	70037336	70042491	5156	*	23	7.49225209532837e-197	5.81244435076908e-105	-0.108483646526151	-0.0190150964885123	CCDC177-201, CCDC177-202
108	chr2	16081166	16083276	2111	*	14	1.22989613578731e-195	1.14272997545139e-16	-0.0518137784374933	-0.00513210461508501	MYCN-001, MYCNOS-002, MYCNOS-001, MYCNOS-004, MYCNOS-003, MYCNOS-005
109	chr13	25873017	25876335	3319	*	16	1.25213208330951e-192	4.26297046923026e-48	-0.0758448628875135	-0.00965282555998225	NUPL1-007, NUPL1-001, NUPL1-009, NUPL1-013, NUPL1-005, NUPL1-014, NUPL1-002, NUPL1-012, NUPL1-010, NUPL1-011, NUPL1-006, RP11-271M24.2-001
110	chr13	111463718	111466822	3105	*	10	4.27398057097287e-191	1.11539497977656e-141	-0.0995288254379573	-0.0427094146342015	LINC00567-001
111	chr8	127568328	127570723	2396	*	22	1.73984847078492e-189	1.03739717772776e-71	0.0561538299880493	0.0149670189568064	FAM84B-001, FAM84B-002, RP11-89K10.1-002, RP11-89K10.1-001, RP11-89K10.1-004, RP11-103H7.5-001
112	chr19	55475879	55479219	3341	*	16	5.61604524339085e-186	1.05448284917064e-130	0.0888502332593243	0.0472575258151779	NLRP2-003, NLRP2-005, NLRP2-004, NLRP2-006, NLRP2-011, NLRP7-202, NLRP2-201, NLRP2-202, NLRP2-203, NLRP2-009, NLRP2-002, NLRP2-001, NLRP2-015, NLRP7-008, NLRP7-007, NLRP7-001, NLRP7-006
113	chr9	133567057	133569358	2302	*	14	2.34024284068532e-182	4.46088229901924e-67	-0.0663952945277943	-0.0143970252780339	EXOSC2-005, EXOSC2-002, EXOSC2-006, EXOSC2-001, EXOSC2-007, EXOSC2-010, EXOSC2-009, EXOSC2-004, EXOSC2-003, EXOSC2-201
114	chr14	106660938	106662577	1640	*	6	5.93302390091153e-180	4.98139944130106e-42	-0.0561955152621244	-0.00954831352731802	AB019440.1-201, AB019440.50-001
115	chr3	51739481	51742513	3033	*	13	1.7114841203275e-178	3.26522705005796e-117	0.0618988360738248	0.0310401762556458	GRM2-002, GRM2-001, GRM2-007, GRM2-005, GRM2-004, GRM2-003
116	chr16	33935224	33939550	4327	*	14	4.93882291496719e-178	3.38517790293057e-229	-0.066547221769673	-0.0261238391890692	CTD-2522B17.5-001
117	chr17	79371014	79378207	7194	*	29	4.52123829301707e-176	4.59266429179833e-63	0.077520854983462	0.00791200751536815	RP11-1055B8.7-201, RP11-1055B8.6-002, RP11-1055B8.6-001, MIR4740-202
118	chr15	69744390	69745844	1455	*	15	6.74391158451281e-176	1.28237708445349e-70	-0.0691003972135653	-0.0206246603839868	RPLP1-001, RPLP1-002, RPLP1-003, RPLP1-004, RPLP1-006
119	chr8	52320849	52322341	1493	*	11	1.87672880904317e-175	2.74304429702961e-120	-0.0779932967405624	-0.0308710610098428	PXDNL-004, PXDNL-003
120	chr5	23506738	23507752	1015	*	12	3.67539705118602e-172	4.10418892012892e-146	-0.0691645167747265	-0.0390048250176426	PRDM9-001, PRDM9-003
121	chr15	69221572	69223895	2324	*	12	3.85695029378207e-171	3.03208429173072e-98	-0.0701951737293109	-0.0293601942566661	NOX5-010, SPESP1-001, NOX5-011, NOX5-012, RP11-809H16.2-003
122	chr5	42943857	42945163	1307	*	6	5.67494381533791e-171	3.22996650263483e-125	-0.0627883510985764	-0.0331288976136125	NA
123	chr2	220298547	220300568	2022	*	16	4.22121909709735e-170	4.66281931637081e-72	-0.0642218961320642	-0.01404732806565	SPEG-004, SPEG-001
124	chr11	46317036	46318527	1492	*	7	4.64221889525174e-168	8.16099446611012e-64	-0.0514589496744734	-0.0202419722755827	CREB3L1-003
125	chr20	30073209	30074596	1388	*	8	3.81526739485252e-166	3.28972909500366e-121	-0.0674440614693076	-0.0376898593300188	LINC00028-001
126	chr3	113464350	113467822	3473	*	27	4.15084598640197e-166	9.557732733262e-20	-0.0725401927698007	-0.00357852478413824	NAA50-001, ATP6V1A-001, ATP6V1A-004, NAA50-007, ATP6V1A-002, ATP6V1A-005, NAA50-004, NAA50-010, NAA50-011, RP11-271C24.2-001, NAA50-008, ATP6V1A-006, NAA50-009, NAA50-002, ATP6V1A-201
127	chr10	124638200	124639985	1786	*	18	3.76357149544789e-164	8.90186569209002e-112	-0.0578976979744121	-0.0193794243574694	RP11-564D11.3-001, FAM24B-003, FAM24B-001, RP11-564D11.3-202, FAM24B-002, FAM24B-004, CUZD1-202
128	chr1	17734447	17735868	1422	*	8	6.54188804743607e-164	3.22891141449077e-32	0.0855624262551074	0.0147883873703452	RP1-20B21.4-001, RCC2-003
129	chr20	56063618	56064964	1347	*	9	3.66046819079787e-162	2.89248464535653e-36	0.0843771810857626	0.0135471234612314	HMGB1P1-001
130	chr5	176557982	176562096	4115	*	18	3.06949298441116e-160	1.25436733516396e-45	-0.0815978227316771	-0.0108589311345639	NSD1-002, NSD1-201, NSD1-202, NSD1-001, NSD1-004, NSD1-005, NSD1-003, NSD1-006, NSD1-014
131	chr4	581655	583022	1368	*	8	2.05826568119672e-158	2.452051910684e-65	0.0648544724661966	0.0262532820676881	NA
132	chr5	42922968	42924694	1727	*	8	3.19955146904666e-158	1.9875648966124e-106	-0.0736886020743062	-0.0359685542028126	NA
133	chr7	29603056	29606985	3930	*	21	4.01512533276468e-158	5.62500708075419e-42	0.0736576121985172	0.0131042061565591	PRR15-001, AC007255.8-002, PRR15-002, AC007255.8-001
134	chr14	45721657	45724030	2374	*	16	1.19688646347304e-157	4.39937810934802e-67	-0.0568099902819612	-0.0143831129277163	MIS18BP1-001, MIS18BP1-004, MIS18BP1-002, MIS18BP1-003
135	chr6	32728786	32730859	2074	*	38	3.31518698229401e-157	3.99839670952592e-70	-0.0510799160136018	-0.0155709574456597	HLA-DQB2-002, HLA-DQB2-004, HLA-DQB2-001, HLA-DQB2-003
136	chr11	10529463	10531665	2203	*	9	5.05009026174739e-153	1.29860925882142e-52	0.0980251974964265	0.00133127375435712	MTRNR2L8-001
137	chr17	4613045	4615165	2121	*	16	5.219706068641e-153	1.20983512907752e-12	-0.0887184392874104	-0.00629590942039287	ARRB2-002, ARRB2-001, ARRB2-009, ARRB2-006, ARRB2-012, ARRB2-011, ARRB2-020, ARRB2-014, ARRB2-003, ARRB2-016, ARRB2-018, ARRB2-010, ARRB2-013, ARRB2-004, ARRB2-017, ARRB2-007, ARRB2-021
138	chr6	28552582	28558113	5532	*	59	6.14705570833763e-153	1.69404834425343e-67	-0.053091390181263	-0.00490054402136178	SCAND3-001, RP5-1186N24.3-001, SCAND3-003, SCAND3-004
139	chr20	62678536	62682309	3774	*	20	7.96676678167361e-153	1.08346497709609e-137	0.0724922487856943	0.00792322148253616	SOX18-001, ZNF512B-202, TCEA2-010
140	chr3	181412819	181418456	5638	*	20	1.05463662558203e-152	7.86617836492572e-102	-0.0625047167763837	-0.0198235198059423	SOX2-OT-201, SOX2-OT-015, SOX2-OT-014, SOX2-OT-017, SOX2-OT-021, SOX2-OT-027, SOX2-OT-031, SOX2-OT-029, SOX2-OT-032, SOX2-OT-034, SOX2-OT-030, SOX2-OT-033, SOX2-OT-035, SOX2-OT-028, SOX2-OT-026
141	chr5	8457124	8458392	1269	*	11	1.20049420069903e-152	2.84300738194142e-123	-0.0646818709340657	-0.0489219555610972	RP11-480D4.1-001, MIR4458HG-001, RP11-480D4.4-001, RP11-480D4.2-001, MIR4458HG-003, RP11-480D4.2-002
142	chr8	57025662	57027352	1691	*	11	2.89586619811891e-152	6.62941511344054e-79	-0.0618587586905145	-0.0190345651178272	MOS-001
143	chr17	28562142	28566331	4190	*	19	2.97340969415165e-152	4.86267779186873e-94	-0.0683453427175231	-0.0135479789856814	SLC6A4-201, SLC6A4-001, SLC6A4-002, RP11-354P11.2-001
144	chr17	36996237	36998146	1910	*	13	1.67151341769102e-151	6.5421535604041e-91	-0.0714896370432999	-0.0297333896950161	C17orf98-001
145	chr4	1511568	1513259	1692	*	9	7.00343985180406e-151	8.93788546031249e-91	0.0954280092038629	0.0334586301039375	NA
146	chr21	30390417	30392837	2421	*	12	2.93318819878817e-149	1.27012707681694e-70	-0.0561594512108442	-0.0143873423093377	RWDD2B-002, RWDD2B-007, RWDD2B-005, RWDD2B-003, RWDD2B-006, RWDD2B-004, RWDD2B-001
147	chr6	28457624	28460106	2483	*	9	4.35696524785617e-147	8.85065105851548e-69	-0.0667508089695583	-0.0195849846959651	NA
148	chr13	100547192	100549017	1826	*	13	1.05782939541879e-146	1.75710556711698e-63	-0.0727235161677987	-0.0145436392696993	NA
149	chr6	26195488	26197733	2246	*	14	1.34086462548641e-145	2.53715881261184e-81	0.0765860848987212	0.0248842039473814	HIST1H2AD-001, HIST1H3D-001, HIST1H3D-201, HIST1H1PS1-001
150	chr4	183060943	183063194	2252	*	11	3.47078222170948e-144	8.01347293065984e-68	-0.124624012812474	-0.0225949490842457	AC108142.1-008, AC108142.1-007, TENM3-002
151	chr19	57741325	57744265	2941	*	15	3.56794201390562e-141	6.77625643632764e-109	-0.0790665854182171	-0.0253855741625608	AURKC-001, AURKC-002, AURKC-201, AURKC-005, AURKC-006, AURKC-004, AURKC-003, AURKC-007
152	chr1	2465404	2467281	1878	*	6	1.40467550770087e-139	5.14393037227658e-90	0.071006270569788	0.0248536337293307	NA
153	chr11	88240817	88242604	1788	*	8	6.68756031014564e-138	3.90552239547485e-52	-0.0668702562105342	-0.0191199027538048	NA
154	chr6	166418799	166422741	3943	*	17	2.74103194730576e-137	2.88793962242607e-59	-0.0776169467231723	-0.0150635633941114	NA
155	chr2	38300537	38304804	4268	*	37	1.36575458072238e-136	6.34022062200969e-47	-0.0716033814501585	-0.00793900869613936	CYP1B1-001, CYP1B1-003, CYP1B1-AS1-003, CYP1B1-004, CYP1B1-005, CYP1B1-006, CYP1B1-AS1-006
156	chr19	50860534	50862121	1588	*	10	1.81055382641665e-135	3.6089336862973e-74	0.0769216790213765	0.0237092846619081	NAPSA-008
157	chr2	105852798	105854051	1254	*	9	4.88907540031819e-134	7.26777523628619e-106	-0.0677182213033664	-0.0434082219045404	NA
158	chr12	81100305	81104111	3807	*	16	6.82128993524006e-133	2.78885263793087e-85	-0.0567555166446566	-0.0186571072168301	MYF6-001
159	chr16	224928	231149	6222	*	28	4.5047243613122e-132	3.18739819254023e-61	-0.0558878378681927	-0.0099960068868928	HBQ1-001, HBA1-001, Y_RNA.557-201, HBA1-006, HBA1-002, HBA2-006, HBA1-005
160	chr6	107954282	107956627	2346	*	10	1.97084615260812e-127	5.38411409569491e-52	-0.0598320850362989	-0.0167520102239729	SOBP-003
161	chr5	34928648	34930618	1971	*	13	4.48267125489252e-127	1.4100463397043e-12	-0.0529822014256433	-0.00577524465461827	DNAJC21-201, DNAJC21-001, DNAJC21-002
162	chr16	3239458	3243908	4451	*	16	1.52346314705309e-126	4.44717123196961e-66	0.0803812228773179	0.0213577141329343	AJ003147.9-001
163	chr7	50517434	50519736	2303	*	15	3.56745738746879e-125	6.79403474341262e-37	-0.0617747275326382	-0.010607676856042	FIGNL1-002, FIGNL1-001, FIGNL1-004, FIGNL1-008, FIGNL1-010, FIGNL1-003, FIGNL1-011, FIGNL1-006, FIGNL1-007, FIGNL1-009
164	chr2	220312021	220314486	2466	*	9	1.07347203455625e-124	5.28651404814861e-65	-0.122417747668542	-0.0238007270457656	SPEG-005, SPEG-020, SPEG-024, SPEG-017, SPEG-018
165	chr2	118616155	118618593	2439	*	13	5.53774850120066e-123	3.84198669164982e-155	-0.0700739828274893	-0.0460197882368518	HTR5BP-001, HTR5BP-002
166	chr6	30848178	30854551	6374	*	61	1.92188727647243e-121	6.5735442453234e-74	-0.0636520571323067	-0.00707536366550029	DDR1-005, DDR1-006, DDR1-002, DDR1-003, DDR1-204, DDR1-205, DDR1-013, DDR1-031, DDR1-012, DDR1-016, DDR1-050, DDR1-014, DDR1-021, DDR1-036, DDR1-206, DDR1-207, DDR1-001, DDR1-010, DDR1-011, DDR1-004, DDR1-025, DDR1-027, DDR1-046, DDR1-015, DDR1-042, DDR1-037, DDR1-026, DDR1-047, DDR1-024, DDR1-033, DDR1-034, DDR1-032, DDR1-020, DDR1-028, DDR1-030, DDR1-035, DDR1-048, DDR1-039, DDR1-049, DDR1-038,…
167	chr8	99983622	99986964	3343	*	10	4.97819017963744e-121	1.26658590745e-96	-0.074291046997061	-0.0295732881876136	NA
168	chr7	63385990	63387852	1863	*	9	2.0711498188834e-120	5.06424839068294e-93	0.0753417910129972	0.0365336886123208	RP11-73B2.6-003, RP11-73B2.6-001, RP11-73B2.6-002, AC092634.2-201
169	chr2	74734085	74736118	2034	*	18	2.99690806639641e-119	1.28898647132976e-32	-0.0613292318104688	-0.00487961759783786	PCGF1-001, PCGF1-006, PCGF1-005, PCGF1-002, PCGF1-003, PCGF1-007, PCGF1-004
170	chr17	45928578	45931321	2744	*	12	1.09513752005264e-118	5.20367783150413e-67	-0.0585248911749229	-0.022914404597824	SP6-001, SP6-002
171	chr2	162283434	162285454	2021	*	12	2.7789187165601e-118	2.56474877337458e-19	-0.0680645996740838	-0.0103612811797214	SLC4A10-011
172	chr6	27568835	27570548	1714	*	8	3.47282080995757e-117	1.87017224028e-121	0.0623654880686525	0.0423233844242014	NA
173	chr5	110062343	110062837	495	*	14	7.89915394187419e-117	1.71283237894257e-101	-0.0585720675442741	-0.0457517265484767	TMEM232-201, TMEM232-001, TMEM232-015, TMEM232-008, TMEM232-014, TMEM232-003, TMEM232-010, TMEM232-002
174	chr8	144360216	144363930	3715	*	14	8.45054341425076e-117	1.05658063525899e-47	0.111589306185852	0.00960915317984752	RP13-582O9.5-002, RP13-582O9.5-001, RP13-582O9.5-005, RP13-582O9.5-003, RP13-582O9.5-006, RP13-582O9.5-004
175	chr12	130821453	130823570	2118	*	15	1.13585433707161e-116	9.12144620611656e-86	0.066602079712907	0.0351016954568646	PIWIL1-001, PIWIL1-005, PIWIL1-003, PIWIL1-004, PIWIL1-002
176	chr10	134776718	134779406	2689	*	10	9.72552772232956e-116	1.12915832494058e-77	0.101696345643245	0.0334048897000806	LINC01167-001, LINC01166-001, LINC01168-001
177	chr7	126888942	126893007	4066	*	17	8.63149829111543e-115	2.92700776781119e-34	-0.0852284678674143	-0.0123486108097934	GRM8-001, GRM8-002, GRM8-011, GRM8-012, GRM8-014
178	chr13	76122727	76124424	1698	*	18	4.70195585703314e-114	3.23083561469413e-23	-0.0691867855019896	-0.00580597156922248	UCHL3-001, COMMD6-011, COMMD6-012, UCHL3-002, RP11-29G8.3-001
179	chr17	73400451	73402767	2317	*	20	7.11782414087899e-114	2.74369492589802e-15	-0.0607134318290814	-0.00498949596555256	GRB2-201, GRB2-001, GRB2-002, GRB2-006, MIR3678-201
180	chr2	131009324	131011543	2220	*	10	7.72172945713762e-114	1.15712854099904e-81	0.0775451059775842	0.0373188032995348	MED15P5-001
181	chr3	145878177	145879710	1534	*	17	1.48788985754827e-112	2.0530672149597e-44	-0.0624157639211165	-0.0131829147480238	PLOD2-001, PLOD2-002, PLOD2-006, PLOD2-007, PLOD2-003
182	chr17	37123638	37124701	1064	*	12	7.06912478637226e-111	1.72349327863368e-74	-0.0508744167975864	-0.0291591521483401	FBXO47-001
183	chr5	114514097	114517423	3327	*	22	2.04979399313943e-110	1.41275007837923e-56	-0.0662881458566089	-0.013305728992472	TRIM36-001, TRIM36-006, TRIM36-003, TRIM36-002
184	chr18	32956512	32958369	1858	*	15	2.02442677633192e-109	3.12795350379164e-14	-0.0500160799882743	-0.00593507734138479	ZNF396-001, ZNF396-005, ZNF396-004, ZNF396-006, ZNF396-002
185	chr19	46915570	46917727	2158	*	14	1.16782056620244e-108	1.2713011844011e-48	-0.0677349076060745	-0.0143040872746195	CCDC8-001
186	chr12	38555256	38558124	2869	*	15	1.36690737957351e-108	1.85849453952136e-22	-0.0690922888546394	-0.00358685038186975	RNA5SP358-201, RNA5SP359-201
187	chr10	42862876	42863594	719	*	9	3.75462909673959e-107	1.37779838125752e-92	-0.0712093951217727	-0.0516879940775174	RP11-313J2.1-003, RP11-313J2.1-004, RP11-313J2.1-002
188	chr10	17496239	17497736	1498	*	6	5.84711949206473e-107	1.10727904081399e-18	0.0615466383109459	0.00796849983130193	ST8SIA6-001
189	chr11	130183707	130185670	1964	*	20	1.33675714825553e-106	1.24321057391561e-19	-0.0640398040610917	-0.00967077336020604	ZBTB44-003, ZBTB44-201, ZBTB44-002, ZBTB44-001, RP11-121M22.1-004, RP11-121M22.1-003, RP11-121M22.1-002
190	chr16	2891862	2893718	1857	*	11	3.51629504046027e-104	5.55208689429366e-59	0.0789488531164808	0.0204726925207988	PRSS30P-006, PRSS30P-003, PRSS30P-005, PRSS30P-004, PRSS30P-002, PRSS30P-001
191	chr17	7485218	7487853	2636	*	27	2.42824917688965e-103	3.48510473455299e-41	-0.0606722392291731	-0.00697921941750443	MPDU1-001, MPDU1-027, MPDU1-022, AC113189.5-002, AC113189.5-001, MPDU1-006, MPDU1-015, MPDU1-013, MPDU1-007, MPDU1-008, AC113189.5-003, MPDU1-009, MPDU1-003, MPDU1-010, AC113189.5-004, MPDU1-012, MPDU1-014, MPDU1-011, MPDU1-016, MPDU1-004, MPDU1-017, MPDU1-026, MPDU1-023, MPDU1-019, MPDU1-028, MPDU1-021, MPDU1-029, CD68-004, MPDU1-024, MPDU1-020, MPDU1-018, MPDU1-025
192	chr2	110969641	110971536	1896	*	9	3.92866242341886e-102	1.13579420619545e-72	-0.0653223178491944	-0.0279550476417595	LINC00116-002
193	chr6	28677112	28678885	1774	*	10	3.51352927190025e-99	2.49026379215747e-56	-0.0505448425210096	-0.019273204190322	NA
194	chr14	88792937	88793982	1046	*	13	4.77101560813071e-99	3.72408718758709e-39	-0.0598534679676842	-0.0156498938435463	KCNK10-001
195	chr15	34786594	34788847	2254	*	6	9.06082576331505e-98	3.74668814411805e-93	-0.0629198916915508	-0.0269584595915526	RP11-1H8.3-001
196	chr7	134232463	134233829	1367	*	10	4.63431454628031e-97	1.55900570383824e-32	-0.0594587431742146	-0.0135708574571615	AKR1B15-001
197	chr12	33590837	33593913	3077	*	13	6.06166351597803e-96	3.4947670775449e-40	-0.062485764382191	-0.0139188321680734	SYT10-001, SYT10-201, SYT10-002
198	chr1	91301731	91303544	1814	*	7	2.62467409949335e-94	1.31121918146273e-31	-0.0788049955476084	-0.0192323131516517	RP4-665J23.1-001
199	chr3	138152837	138155452	2616	*	16	1.80842154534395e-93	2.52343639065861e-51	-0.0755370840073689	-0.0154951296845167	ESYT3-003, ESYT3-001, ESYT3-002, ESYT3-006
200	chr2	218842152	218844202	2051	*	10	4.37031382466019e-93	5.74465964107115e-62	0.0584485817092777	0.0206828821513046	TNS1-013, AC010136.2-001
201	chr6	27205325	27206911	1587	*	7	9.42421115847543e-93	2.39710339739096e-31	-0.094273328322533	-0.0207126752934456	NA
202	chr4	155410477	155413917	3441	*	12	1.11934002228898e-92	5.15691397933021e-90	-0.0875126735407281	-0.0223752724196734	DCHS2-002, DCHS2-201, DCHS2-005
203	chr6	106433444	106434623	1180	*	7	5.7174081786513e-92	2.50659689324346e-56	-0.0856099187628384	-0.026254700428418	NA
204	chr20	21377671	21379188	1518	*	17	6.53030890243711e-90	7.08318104532528e-23	-0.0763834551283458	-0.00894672333104249	NKX2-4-001, RP11-227D2.3-001, RP11-227D2.3-002
205	chr1	213223453	213224980	1528	*	15	1.48515999412235e-89	1.9320563149862e-36	-0.0617510820529755	-0.0114668520564024	RPS6KC1-002, RPS6KC1-001, RPS6KC1-201, RPS6KC1-202
206	chr19	344165	346278	2114	*	10	2.0845542984574e-89	5.52758719970868e-34	-0.0823205086434376	-0.0165129234209129	MIER2-001, MIER2-004, MIER2-002
207	chr3	196693809	196695938	2130	*	7	3.13939601847719e-89	3.28360383277927e-54	-0.0551618995684545	-0.0236938230288533	PIGZ-003, PIGZ-001, PIGZ-004
208	chr15	101418967	101421391	2425	*	21	3.82008076706125e-89	3.65982493281782e-31	-0.0537019648579255	-0.00859336439532318	ALDH1A3-001, ALDH1A3-004, ALDH1A3-006, ALDH1A3-008, ALDH1A3-003, ALDH1A3-007
209	chr18	59220555	59222050	1496	*	6	2.59358088339352e-88	1.52187696135193e-69	-0.0614465674748373	-0.0392904355559938	NA
210	chr1	150333953	150337202	3250	*	21	6.19878940966161e-88	1.12086552843196e-24	-0.0746024053617076	-0.00944544662078379	RPRD2-003, RPRD2-002, RPRD2-001, RPRD2-004, RPRD2-201
211	chr5	95046754	95048297	1544	*	8	1.84258900346492e-85	5.3351609987764e-14	-0.0595063674873004	-0.00693295619853031	RHOBTB3-003, RHOBTB3-002
212	chr5	80255793	80257322	1530	*	16	4.59834895718575e-85	1.53256374744421e-23	-0.0535576790633801	-0.00772211032182965	RASGRF2-001, RASGRF2-002, CTC-459I6.1-001
213	chr2	241496830	241498962	2133	*	16	2.86196853633373e-84	1.30080936811795e-45	0.0500029084001238	0.0170462757589887	ANKMY1-001, DUSP28-201, ANKMY1-002, ANKMY1-012, ANKMY1-201, ANKMY1-202, ANKMY1-010, ANKMY1-005, ANKMY1-006, ANKMY1-009, DUSP28-001, ANKMY1-011, ANKMY1-017, DUSP28-002, ANKMY1-016, ANKMY1-019, ANKMY1-014, ANKMY1-020, ANKMY1-003, ANKMY1-018, ANKMY1-004, ANKMY1-007, ANKMY1-203
214	chr10	18548731	18550623	1893	*	17	1.69113485092065e-83	3.8558908699006e-32	-0.0504268167834401	-0.0125839044284548	CACNB2-005, CACNB2-003, RP11-109I13.2-001, RP11-109I13.2-002
215	chr16	56671202	56673389	2188	*	13	2.71770546110281e-83	1.86940993010082e-48	-0.0503151981714398	-0.0166372360481983	MT1A-001, MT1JP-001, MT1JP-002, MT1JP-003
216	chr7	158748803	158752437	3635	*	13	4.58425855162269e-81	8.71983960402722e-55	0.0851554719314121	0.0333490074252511	NA
217	chr21	40756954	40760975	4022	*	21	5.34101555964584e-80	8.69090537877377e-41	0.0531065746738314	0.0110124033622375	WRB-004, WRB-009, WRB-006
218	chr11	285974	288954	2981	*	12	8.66515485552993e-80	3.59099102556864e-52	-0.0771065845815817	-0.0272357674979389	ATHL1-002, ATHL1-004, ATHL1-001, ATHL1-003, ATHL1-007, RP11-326C3.2-001, ATHL1-006, RP11-326C3.2-003, RP11-326C3.2-002
219	chr12	34371236	34372490	1255	*	8	3.57957849913747e-78	3.10501037487488e-22	0.0581132363248686	0.0021033873339971	RP11-313F23.4-001
220	chr10	133793442	133797327	3886	*	26	4.68118980013742e-77	7.5294983691073e-34	0.0613006428604228	0.0059071626822945	BNIP3-001, BNIP3-201
221	chr7	44184403	44187310	2908	*	11	5.14123509196648e-76	6.53916597472518e-34	-0.0643911921228837	-0.0101202716147097	GCK-006, GCK-005, GCK-007
222	chr18	5889750	5893441	3692	*	13	1.46272803512189e-75	3.32633420439029e-33	-0.0541543479541279	-0.0193680914751512	TMEM200C-201
223	chr16	3016378	3019777	3400	*	19	3.15473871380357e-75	1.99624726260177e-54	-0.0661820350432324	-0.014372658774591	PAQR4-002, PAQR4-001, PKMYT1-005, PAQR4-003, PKMYT1-006, PAQR4-004, KREMEN2-006, PAQR4-005
224	chr15	29966827	29969720	2894	*	16	1.39145642737593e-73	1.63278718746755e-55	-0.0572754715271261	-0.0191261153725284	RP11-680F8.1-001, RP11-680F8.1-002
225	chr11	8289620	8290939	1320	*	11	1.4096229462952e-73	8.66253666664308e-37	-0.0515236348569809	-0.0152764791756381	LMO1-003
226	chr18	12253749	12255836	2088	*	22	4.05621483592841e-73	3.51679447734623e-19	-0.0502981715249164	-0.00526655532792327	CIDEA-002, CIDEA-004, CIDEA-001, CIDEA-003
227	chr7	63358554	63361617	3064	*	11	1.14665809249267e-72	7.46073943721875e-53	0.0533581971974375	0.0135279279210644	RP11-340I6.7-001, RP11-340I6.8-001, AC092634.1-201, RP11-340I6.7-002, RP11-340I6.7-003, RP11-340I6.7-007, RP11-340I6.7-008, RP11-340I6.7-005, RP11-340I6.7-006, RP11-340I6.7-004
228	chr7	56514965	56516504	1540	*	13	2.09951662059687e-72	1.09152884239812e-47	0.0561331421261691	0.0260290701858688	RP13-492C18.2-002
229	chr20	42542449	42545022	2574	*	25	3.11771076865842e-70	4.14434279564776e-12	-0.057036260586455	-0.00425290697067036	TOX2-003, TOX2-002, TOX2-006
230	chr12	98848415	98851021	2607	*	11	2.05918127255016e-69	1.16293152130612e-15	-0.0580523373960974	-0.00490922084496431	SLC9A7P1-201, SLC9A7P1-002, SLC9A7P1-001
231	chr2	38323211	38325996	2786	*	7	8.65758928427352e-69	7.33629905962669e-54	-0.0584961919166106	-0.0290841567690467	CYP1B1-AS1-002
232	chr9	100000026	100000976	951	*	11	6.6607762875833e-67	1.87830296282478e-17	-0.0619553311597298	-0.0114986316477665	CCDC180-201, RP11-498P14.5-001, CCDC180-202, RP11-23J9.5-001, CCDC180-203, RP11-23J9.4-001, CCDC180-204, CCDC180-205, RP11-23J9.5-002, RP11-23J9.6-001, RP11-498P14.5-002
233	chr12	21926447	21928661	2215	*	16	8.99024515817406e-66	3.91598021428036e-13	0.0552088229499295	0.00692734702235955	KCNJ8-001, KCNJ8-002
234	chr6	157097022	157099924	2903	*	12	1.18400553065695e-64	4.07133554652815e-19	-0.0561828302773925	-0.00530926149689214	ARID1B-201, ARID1B-001, ARID1B-009, ARID1B-202, ARID1B-005, RP11-230C9.2-001, RP11-230C9.4-001, RP11-230C9.3-001, MIR4466-201
235	chr22	32598570	32601654	3085	*	17	1.83630749901964e-61	2.00929306247725e-43	0.0739678251499447	0.0273899572698022	RFPL2-202, RFPL2-203, RFPL2-001, RP1-90G24.10-001
236	chr13	112546698	112548306	1609	*	9	3.30645594556226e-61	9.20990882313194e-43	0.0640125072104683	0.0222502825745091	NA
237	chr19	40727342	40729386	2045	*	6	8.70699866900591e-61	2.6237992545466e-46	0.0633849397416686	0.0305318980361595	CNTD2-003, CNTD2-004, CNTD2-005
238	chr11	75139390	75142651	3262	*	16	1.00304502074591e-60	7.28724405484109e-67	-0.0710981155908439	-0.0240524245186841	KLHL35-002, KLHL35-001, KLHL35-004, KLHL35-201
239	chr4	42400464	42403471	3008	*	13	4.41989888343123e-59	4.17100302146617e-26	-0.0586605277043703	-0.0136860344929481	SHISA3-001
240	chr6	75953307	75954798	1492	*	12	5.69153676976655e-59	1.96778782585774e-18	-0.0630611320661048	-0.0120050931449817	COX7A2-201, COX7A2-003, COX7A2-007, COX7A2-001, COX7A2-005, COX7A2-006, COX7A2-004, COX7A2-008
241	chr12	123318322	123320915	2594	*	15	9.55085001650479e-59	4.35655365901019e-12	-0.056689371795014	-0.00614262056962645	HIP1R-001, HIP1R-003, HIP1R-004
242	chr13	20715713	20718496	2784	*	8	1.04808307717774e-53	1.01562778994754e-36	-0.0602397134445205	-0.0196792052049566	NA
243	chr1	146551565	146553807	2243	*	9	8.4925930730594e-52	1.79947054386035e-16	0.0604157630038552	0.0050428511957819	RNVU1-8-201, RP11-325P15.2-001
244	chr2	162093969	162096490	2522	*	13	2.66991872779241e-51	1.37249992421526e-18	0.0740282883821645	0.00693896747369824	NA
245	chr1	152161237	152162507	1271	*	8	3.48658074251794e-50	2.83355990989627e-42	-0.0629169256599615	-0.0344346724711469	FLG-AS1-003
246	chr19	49520930	49523046	2117	*	10	5.99698027864038e-49	7.64203529029145e-29	0.0565307218070969	0.0124726639107815	LHB-001, CTB-60B18.10-001
247	chr8	145637966	145640322	2357	*	12	1.31451684990795e-48	3.60519057247557e-20	0.0567929660665988	0.0174707694446415	SLC39A4-002, SLC39A4-001, SLC39A4-010, SLC39A4-009, SLC39A4-005, SLC39A4-007, SLC39A4-006, SLC39A4-008, SLC39A4-004
248	chr4	155664941	155666468	1528	*	11	1.899642975397e-48	5.63856512483262e-21	-0.077481428297619	-0.00991547581411197	LRAT-005, LRAT-007, LRAT-006, LRAT-008
249	chr5	141703946	141706213	2268	*	18	2.41353095033955e-48	1.20909091696561e-11	-0.055818201410683	-0.00452684844604832	SPRY4-001, SPRY4-002, SPRY4-005, SPRY4-004, AC005592.2-004, SPRY4-006, AC005592.2-005
250	chr10	129534411	129538936	4526	*	20	2.92963042221521e-48	8.70820915154891e-18	0.0614954248934241	0.00638416527757386	AL391005.1-201, FOXI2-001
251	chr16	857454	858833	1380	*	7	4.04185146107138e-48	2.95758061797163e-34	0.0774653998801069	0.0421451917554676	NA
252	chr4	15656832	15658307	1476	*	7	2.74846895425171e-46	7.75212606103074e-14	-0.0590906049494686	-0.0116552510439095	FBXL5-001, FBXL5-201, FBXL5-002, FBXL5-006, FBXL5-003, FBXL5-004
253	chr5	77145356	77147651	2296	*	9	2.67739258631981e-44	2.59802689793294e-27	-0.0663105882691752	-0.0288182690385204	NA
254	chr5	145483944	145485247	1304	*	6	4.26072933138211e-43	8.58710649375306e-07	-0.0564129525397749	-0.00752194903390765	PLAC8L1-001, PLAC8L1-002
255	chr8	1320357	1321883	1527	*	8	7.83155363616376e-43	1.59499224595758e-30	0.0628941318439337	0.029255037695485	NA
256	chr19	49935823	49937176	1354	*	7	5.66514937288817e-42	5.05667116738684e-16	-0.0608012152166178	-0.0140527232207854	SLC17A7-005
257	chr16	742426	746132	3707	*	20	3.79181267364893e-41	1.10116099032277e-25	-0.0521774180903399	-0.0065901233457638	WDR24-201, FBXL16-002, FBXL16-004, FBXL16-003
258	chr5	77139388	77140985	1598	*	8	7.64542749858554e-39	8.15644923749086e-18	-0.055012164642926	-0.0143833244856878	NA
259	chr1	113285118	113287238	2121	*	9	9.86715863758136e-37	2.32198119714152e-33	-0.0512372884101634	-0.0231319678163582	NA
260	chr1	161368787	161369970	1184	*	11	6.7691910889033e-32	6.63065783936754e-10	-0.0550933630737331	-0.0104644005853252	RNU6-481P-201
261	chr6	111301798	111303482	1685	*	15	1.53435494030827e-31	3.95288202242638e-08	-0.0561217580283488	-0.0105526415421495	RPF2-002, RPF2-003, RPF2-001, RPF2-004
262	chr17	7196593	7200062	3470	*	21	6.03948648631163e-31	8.80432736250576e-21	0.0730774755305339	0.000559717636548087	YBX2-001, YBX2-005, YBX2-004, YBX2-003, YBX2-002
263	chr6	168435636	168437166	1531	*	6	3.37328340749294e-29	1.25003130828881e-23	0.0588213540783657	0.0301292631065115	KIF25-003
264	chr3	195488725	195490309	1585	*	11	5.63937061740672e-28	2.06333468392439e-16	0.0648449736940001	0.0227298466594699	NA
265	chr21	45902451	45905300	2850	*	6	7.83151790950777e-27	2.41810077072668e-21	0.0511300088371478	0.0178177628809631	AP001065.15-001
266	chr7	64340804	64343315	2512	*	7	5.88678261311696e-16	2.70018870741746e-12	-0.0569767169099505	-0.0126615208054514	ZNF273-004, ZNF273-002
