# Supplementary material for: Characterising sex differences of autosomal DNA methylation in whole blood using the Illumina EPIC array
Source: Clin Epigenetics. 2022 May 14;14:62. doi: 10.1186/s13148-022-01279-7 (PMC9107695; doi:10.1186/s13148-022-01279-7)
Supplement: Supplementary file 3 — Additional file 3. Enrichment statistics for the TF motifs enriched at female-biased CpGs. [file 13148_2022_1279_MOESM3_ESM.csv]

	rank	target	id	raw.score	p.value	top.motif.prop
3	3	FOXB1	Hsapiens-jolma2013-FOXB1-4	1.38147322805916	2.56541971901639e-20	0.121311475409836
4	4	TIA1	TIA1	1.37760294498434	6.07889908429345e-20	0.144262295081967
5	5	XRCC1	XRCC1	0.848246130062964	1.01894014889611e-19	0.131147540983607
6	6	ESRP1	RBM35A	1.26296159974474	6.85677248636145e-19	0.127868852459016
7	7	TROVE2	TROVE2	1.16532145523224	1.48682569971002e-18	0.19672131147541
12	12	JUND	M2292_1.02	0.88724683024757	2.95485974512657e-15	0.131147540983607
13	13	NFIL3	M5663_1.02	1.11627807260683	4.89333092335379e-15	0.0852459016393443
14	14	E2F1	Hsapiens-jolma2013-E2F1-4	13.709314132559	1.43947005501438e-14	0.111475409836066
16	16	ZNF706	ZNF706	0.867560065487835	7.83329853703329e-14	0.0622950819672131
17	17	LARP4	LARP4	1.36569848154835	1.83202514197857e-13	0.114754098360656
18	18	ABCF2	ABCF2	1.06159085885406	6.28105261672823e-13	0.0885245901639344
20	20	DMBX1	Hsapiens-jolma2013-DMBX1	0.664304766829995	9.21170798273122e-13	0.0950819672131148
21	21	EDN1	EDN1	1.2167044514798	1.50509269087651e-12	0.0918032786885246
23	23	FEZ1	FEZ1	0.85780525403305	2.56583265627065e-12	0.0885245901639344
25	25	UBXN1	LOC51035	0.772058700683351	3.63171762882285e-12	0.134426229508197
26	26	MORN1	MORN1	0.931244129215172	3.81524404969671e-12	0.0950819672131148
27	27	SPATS2	SPATS2	1.14964810275962	7.76496966068378e-12	0.124590163934426
28	28	NR4A2	NR4A2	0.985913125828624	8.93150840571448e-12	0.0459016393442623
30	30	HMGA2	M6280_1.02	0.692174554920959	3.59822631108419e-11	0.0852459016393443
32	32	MGA	M5628_1.02	0.808582549738169	3.81458247068136e-11	0.0557377049180328
33	33	DPRX	Hsapiens-jolma2013-DPRX	0.627492825856489	3.94616298084269e-11	0.127868852459016
34	34	CELF6	BRUNOL6	0.909281818229439	4.41270217786546e-11	0.183606557377049
35	35	FOXD1	FOXD1	0.970137242491635	5.42666482913448e-11	0.0885245901639344
36	36	FOSL1	FOSL1	0.928939639194815	6.05839495977547e-11	0.0885245901639344
37	37	RBBP9	RBBP9	1.02060998214085	6.20563363653229e-11	0.0557377049180328
39	39	DDX4	DDX4	1.02286065329421	1.10529071492136e-10	0.101639344262295
40	40	GAR1	NOLA1	0.901490864871758	1.17284911915582e-10	0.0885245901639344
41	41	NELFA	WHSC2	1.00870390689942	1.31194586340048e-10	0.0721311475409836
43	43	TEF	M5910_1.02	0.867196331862379	1.69981058276802e-10	0.0459016393442623
44	44	BHLHE41	M5309_1.02	0.728313368075595	2.93738610153433e-10	0.0885245901639344
45	45	SOX13	SOX13	1.5902693989012	3.2690428696821e-10	0.0950819672131148
46	46	CLK1	CLK1	1.07936747245894	4.03783662076804e-10	0.108196721311475
47	47	TFAP2A	M5912_1.02	0.818085968116772	4.30647900421445e-10	0.039344262295082
48	48	NEUROG2	M5653_1.02	0.874564771973285	4.57403492993854e-10	0.0426229508196721
49	49	ZNF207	ZNF207	0.876528547292142	6.67295047496703e-10	0.0524590163934426
54	54	SREBF1	M6487_1.02	0.677490157470798	2.07388426200826e-09	0.0557377049180328
56	56	TFAP2B	M5917_1.02	0.784651377880074	2.44770149064001e-09	0.0327868852459016
57	57	LRRFIP1	LRRFIP1	0.588514985198305	2.45711562559352e-09	0.0819672131147541
58	58	MAFF	M2295_1.02	0.942029517525564	2.53696691350372e-09	0.111475409836066
59	59	C19orf40	C19orf40	0.838737397036611	2.62788437276945e-09	0.101639344262295
60	60	HSF1	HSF1	1.14583627602453	2.78548508881107e-09	0.108196721311475
61	61	ZBTB4	ZBTB4	1.18500376966368	3.15838051001051e-09	0.101639344262295
62	62	RHOXF1	Hsapiens-jolma2013-RHOXF1-2	0.826454714044766	3.23547450593218e-09	0.157377049180328
63	63	RBFOX2	RBM9	0.97737943503677	3.26313735660557e-09	0.111475409836066
65	65	MYCN	M6352_1.02	0.729591246764404	3.62361078596762e-09	0.0721311475409836
66	66	GSC2	Hsapiens-jolma2013-GSC2	0.704821591928177	4.2322430864141e-09	0.0983606557377049
67	67	MAFK	M5609_1.02	0.827209325957249	4.69672589343539e-09	0.0459016393442623
68	68	BHLHE41	M5306_1.02	0.711002666888095	5.311256716972e-09	0.0688524590163934
70	70	MSRB3	MSRB3	0.866929359262022	8.49472774475813e-09	0.0786885245901639
71	71	RHOXF1	Hsapiens-jolma2013-RHOXF1-4	0.789457862367792	8.75841567387967e-09	0.147540983606557
72	72	ZSCAN9	ZNF193	0.945330025670912	9.15636550464645e-09	0.0622950819672131
73	73	MAX	M5614_1.02	0.795402525331623	9.41512893524756e-09	0.019672131147541
74	74	ADARB1	ADARB1	1.10538751747856	9.48088951493671e-09	0.0557377049180328
75	75	EXO5	C1orf176	0.90006883811381	9.5403333215418e-09	0.0852459016393443
76	76	PITX3	Hsapiens-jolma2013-PITX3	0.576908440525803	9.7856672560608e-09	0.101639344262295
77	77	OTX1	Hsapiens-jolma2013-OTX1-2	0.644217497716611	1.06756507424083e-08	0.108196721311475
78	78	MYF6	M5651_1.02	0.890463696758761	1.06902300722707e-08	0.0459016393442623
79	79	SCAND2P	SCAND2	0.975683962293369	1.08213623737421e-08	0.0786885245901639
80	80	PITX1	Hsapiens-jolma2013-PITX1-3	0.575123925921463	1.38283523432794e-08	0.108196721311475
81	81	MAFK	M5612_1.02	0.83361124553603	1.63810001767952e-08	0.0360655737704918
82	82	IRF1	IRF1	0.890172631327766	1.75728940244301e-08	0.0819672131147541
83	83	JUN	M4501_1.02	0.998878707976744	2.01003193263363e-08	0.0950819672131148
86	86	ZKSCAN8	ZNF192	1.12811562131766	2.60718296939665e-08	0.0885245901639344
88	88	ATF2	M3088_1.02	0.593234074854542	3.32345792174919e-08	0.0426229508196721
89	89	CCDC25	CCDC25	0.752092515234262	3.5161886956256e-08	0.0524590163934426
90	90	MAFK	M5611_1.02	1.16232322299734	3.61013929979121e-08	0.0524590163934426
91	91	NUP133	NUP133	0.980777920128458	3.73234128219371e-08	0.0852459016393443
92	92	MYEF2	MYEF2	1.00720475147361	4.07926012982257e-08	0.108196721311475
93	93	MSI1	MSI1	0.93868830769698	4.13201844959848e-08	0.104918032786885
95	95	USF1	M4514_1.02	1.0111722167418	4.93267607700758e-08	0.0852459016393443
97	97	PITX1	Hsapiens-jolma2013-PITX1	0.55667376089992	7.78757666287238e-08	0.101639344262295
98	98	OTX1	Hsapiens-jolma2013-OTX1	1.19297345797394	7.89693336753276e-08	0.0885245901639344
100	100	TCF3	M3154_1.02	0.839545987397425	9.47031403781176e-08	0.0918032786885246
101	101	OTX2	Hsapiens-jolma2013-OTX2	0.52003088871527	9.79839505093615e-08	0.0983606557377049
102	102	GADD45A	GADD45A	1.06732295648656	9.96100513191402e-08	0.0524590163934426
103	103	RPL6	RPL6	0.978556762490548	1.05803935935534e-07	0.0786885245901639
104	104	WISP2	WISP2	1.1990857452795	1.21352957416906e-07	0.0754098360655738
107	107	LBX2	Hsapiens-jolma2013-LBX2	0.554622801714126	1.35614290008632e-07	0.0655737704918033
108	108	FOXC1	FOXC1	0.567899019134702	1.43953548376102e-07	0.0557377049180328
110	110	CEBPA	M1925_1.02	0.726317468053531	1.56047465234557e-07	0.0163934426229508
111	111	NFIX	NFIX	0.985494195667784	1.56155179528142e-07	0.0491803278688525
112	112	ZHX3	ZHX3	0.91874125199833	1.86861136921567e-07	0.0786885245901639
113	113	A1CF	ACF	1.05728069492904	2.00500966586794e-07	0.0918032786885246
114	114	TFAP2C	M2320_1.02	0.993620816924548	2.04784392912994e-07	0.101639344262295
115	115	ZNF385A	ZNF385	1.11310874494024	2.08178869834577e-07	0.101639344262295
116	116	TCF4	M5902_1.02	0.823000846831593	2.31483172498033e-07	0.0327868852459016
117	117	HMG20A	HMG20A	0.766294648253029	2.36696004243861e-07	0.0918032786885246
119	119	PRKRIR	PRKRIR	1.35354593324853	3.15834083965959e-07	0.0721311475409836
121	121	NR2F1	Hsapiens-jolma2013-NR2F1-3	1.31631164600128	4.14184313640649e-07	0.124590163934426
122	122	CELF5	BRUNOL5	0.779343787568201	4.28557078526688e-07	0.0819672131147541
123	123	NME1	NME1	0.566080019476225	4.36114120681149e-07	0.0786885245901639
124	124	NEUROD1	M6358_1.02	0.721196100331615	4.5105644940521e-07	0.0163934426229508
125	125	ATF7	Hsapiens-jolma2013-ATF7	1.84492159892118	4.54259976131922e-07	0.108196721311475
126	126	OLIG1	M5690_1.02	0.834709308011781	4.70193550082939e-07	0.0360655737704918
127	127	MAX	M3539_1.02	0.954489636830124	5.15953687852111e-07	0.114754098360656
128	128	SLC18A1	SLC18A1	0.726232373190948	5.16425673398291e-07	0.0655737704918033
129	129	RORA_1	RORA_1	0.424663401405467	5.30200597906083e-07	0.114754098360656
130	130	GTF2H3	GTF2H3	0.894840864265485	5.48546069136276e-07	0.0786885245901639
131	131	SMCR7L	SMCR7L	1.01062604272642	5.63260851744306e-07	0.0754098360655738
133	133	ZNF354C	ZNF354C	1.430599774772	5.69982920186441e-07	0.160655737704918
134	134	MGA	M5630_1.02	0.793521460545957	5.8859984733105e-07	0.0262295081967213
135	135	TFAP2A	M1838_1.02	0.578844934630252	5.90430889923529e-07	0.0852459016393443
136	136	HSFY2	Hsapiens-jolma2013-HSFY2-3	0.212884277034595	6.20069496159243e-07	0.0557377049180328
137	137	HNRNPC	HNRPC	1.3346171034106	6.35662752886394e-07	0.0983606557377049
138	138	CELF4	BRUNOL4	0.867548603916226	6.37369326464101e-07	0.118032786885246
139	139	TFAP2A	M5915_1.02	1.81903085606728	6.82265472308484e-07	0.0786885245901639
142	142	NOC2L	NOC2L	1.1347474563316	7.48042920164569e-07	0.0655737704918033
143	143	FOXP3	Hsapiens-jolma2013-FOXP3	0.810635825357777	7.70826433026782e-07	0.0950819672131148
144	144	KDM5D	JARID1D	1.20698091948784	7.71059271692036e-07	0.0852459016393443
145	145	FOSL2	M6230_1.02	0.727831382912769	7.75140198650182e-07	0.0229508196721311
146	146	RARB	RARB	0.556571323824695	8.68668468254491e-07	0.0622950819672131
148	148	DDIT3	M6187_1.02	0.741648443096324	9.33630483113069e-07	0.0295081967213115
150	150	TFAP2C	TFAP2C	1.05948011505652	1.16635607455196e-06	0.0688524590163934
151	151	NEUROG2	M5654_1.02	0.78496859060537	1.18297184874e-06	0.00983606557377049
152	152	DPRX	Hsapiens-jolma2013-DPRX-2	0.807452341993352	1.21467477867094e-06	0.0950819672131148
154	154	FOXD3	Hsapiens-jolma2013-FOXD3-2	0.803514295926382	1.2702973296487e-06	0.0885245901639344
155	155	E2F8	Hsapiens-jolma2013-E2F8	0.563999918141948	1.30585416078117e-06	0.114754098360656
156	156	SF1	SF1	1.04302035664184	1.49034768348083e-06	0.0786885245901639
159	159	UTP18	UTP18	0.822570486131329	1.84383907890379e-06	0.0557377049180328
160	160	MNT	M5634_1.02	0.814686422829288	2.01488607053106e-06	0.0360655737704918
161	161	LARP1	LARP1	1.36855293591782	2.04382677554875e-06	0.0852459016393443
162	162	FOXM1	FOXM1	1.12207287873653	2.08170144952617e-06	0.0688524590163934
163	163	ZBTB46	ZBTB46	0.875854271624705	2.16034661613436e-06	0.0524590163934426
164	164	NR4A2	Hsapiens-jolma2013-NR4A2-3	0.114715640423081	2.31821356860102e-06	0.0950819672131148
166	166	MAFK	M2296_1.02	0.973338604108563	2.57882458768525e-06	0.0819672131147541
167	167	VAX2	VAX2	1.8929376762994	2.62450654798321e-06	0.0754098360655738
169	169	GMEB2	Hsapiens-jolma2013-GMEB2-4	0.203043432186645	2.72191605130347e-06	0.0983606557377049
170	170	RXRA	RXRA	1.06741392006274	2.74908367185168e-06	0.118032786885246
171	171	RHOXF1	Hsapiens-jolma2013-RHOXF1	1.09264747188232	2.84550538280534e-06	0.0950819672131148
172	172	DUSP22	DUSP22	1.0498746152866	2.96888133292221e-06	0.0983606557377049
174	174	SNAPC4	SNAPC4	0.997463366928099	3.10493035447358e-06	0.0918032786885246
175	175	HOXD3	HOXD3	0.811510163070743	3.1437205408793e-06	0.0524590163934426
176	176	TFAP4	M6513_1.02	0.725052686444115	3.23875016196975e-06	0.0491803278688525
177	177	RHOXF1	Hsapiens-jolma2013-RHOXF1-3	1.29140856872535	3.35983805804127e-06	0.0819672131147541
179	179	RNF138	RNF138	0.785738176010867	3.39713779150689e-06	0.0852459016393443
181	181	GTPBP6	GTPBP6	0.720221160705911	3.82123442137198e-06	0.0622950819672131
182	182	ZNF124	ZNF124	1.02670863858236	4.65799227410622e-06	0.101639344262295
183	183	ZMAT4	ZMAT4	0.92432881527748	4.84100619063945e-06	0.0786885245901639
184	184	NR2F1	NR2F1	1.13709735885783	4.85275803307628e-06	0.137704918032787
185	185	TCF4	M5901_1.02	0.916664030264208	5.06004298925883e-06	0.0459016393442623
186	186	FOS	M6231_1.02	0.602075165119206	5.77341774809749e-06	0.0163934426229508
187	187	ZNF250	ZNF250	1.23307873139625	5.78793755557918e-06	0.101639344262295
190	190	FOXI1	Hsapiens-jolma2013-FOXI1	0.953998232527073	6.80325702503247e-06	0.0852459016393443
191	191	TFAP4	M5926_1.02	0.626798755188442	6.84433060495217e-06	0.114754098360656
193	193	RPS4X	RPS4X	1.20783653176633	7.61618611972845e-06	0.0426229508196721
194	194	OLIG3	OLIG3	1.24995230757944	8.07255442651901e-06	0.0885245901639344
196	196	MSI2	MSI2	0.885603008779463	8.65460303072913e-06	0.0721311475409836
197	197	AGAP2	CENTG1	1.23486012065542	8.65578782541575e-06	0.0983606557377049
198	198	ATF5	M6154_1.02	0.680902887373933	8.68706645679315e-06	0.0655737704918033
200	200	TEF	M6510_1.02	0.707998066255529	9.32239581206409e-06	0.0721311475409836
202	202	ZNF510	ZNF510	0.914495918927047	9.48477142013486e-06	0.0852459016393443
204	204	NMI	NMI	0.831276363246966	1.07501119262666e-05	0.0524590163934426
205	205	CAT	CAT	1.23969359615556	1.08382360197974e-05	0.059016393442623
206	206	NMRAL1	NMRAL1	0.968920103386225	1.08542277612365e-05	0.0786885245901639
207	207	ZFP3	ZFP3	0.797697114826061	1.13365392447041e-05	0.0918032786885246
209	209	PSMA6	PSMA6	1.16495717620267	1.18773978969467e-05	0.0655737704918033
210	210	AP1	AP1	1.04623488629037	1.29327045953187e-05	0.0918032786885246
211	211	SPAG7	SPAG7	1.43688592736347	1.31522190360352e-05	0.104918032786885
212	212	MSC	M5636_1.02	0.830354752049269	1.36951442216284e-05	0.039344262295082
213	213	OTX2	Hsapiens-jolma2013-OTX2-2	0.662615926822332	1.39421063711981e-05	0.0688524590163934
214	214	LUZP2	LUZP2	1.01781784229997	1.45021108232084e-05	0.0622950819672131
216	216	ZSWIM1	ZSWIM1	1.17519399224773	1.53316429933842e-05	0.121311475409836
219	219	BARX1	BARX1	1.09192413327761	1.68145962955871e-05	0.0491803278688525
220	220	METTL21B	FAM119B	0.911848053441428	1.70868617211887e-05	0.039344262295082
222	222	PITX1	Hsapiens-jolma2013-PITX1-2	0.587692362297399	1.7408405625262e-05	0.0885245901639344
223	223	TFEB	M5931_1.02	0.681975412045844	1.81829889853696e-05	0.0819672131147541
224	224	YEATS4	YEATS4	1.01914410305569	1.8561008703826e-05	0.0885245901639344
225	225	MRPL1	MRPL1	2.01807622941645	1.94135871105523e-05	0.0557377049180328
226	226	SNRNP70	SNRP70	0.838105092424175	2.09887392088561e-05	0.0852459016393443
227	227	TFAP2C	M5924_1.02	0.706071478046949	2.14454208053346e-05	0.0327868852459016
230	230	HIF1A	M6275_1.02	0.738742387718327	2.38389836097025e-05	0.0950819672131148
233	233	GIT2	GIT2	0.865888102417259	2.62918130933375e-05	0.059016393442623
234	234	TFAP2D	M6146_1.02	0.739142340960986	2.76343794614941e-05	0.0327868852459016
237	237	GSC	Hsapiens-jolma2013-GSC	0.588325038903057	3.08751418557166e-05	0.111475409836066
238	238	TSC22D4	TSC22D4	1.03720340885205	3.10488107060421e-05	0.121311475409836
239	239	ASAP3	DDEFL1	0.556930488216518	3.27302303789653e-05	0.0426229508196721
240	240	BHLHE22	M5307_1.02	0.701491934391105	3.3539380198419e-05	0.0622950819672131
241	241	PQBP1	PQBP1	0.696526258841315	3.52821153808142e-05	0.0754098360655738
242	242	JUND	M6318_1.02	0.761682744730251	3.58760874078465e-05	0.039344262295082
245	245	JUN	M2289_1.02	0.697561206198528	3.90848556370963e-05	0.0491803278688525
246	246	MYOD1	M3589_1.02	1.34588406416915	4.42599115570391e-05	0.104918032786885
247	247	EN1	Hsapiens-jolma2013-EN1-4	0.308296738510568	4.47622533494142e-05	0.0524590163934426
248	248	STAU2	STAU2	0.665930819478891	4.71927276405567e-05	0.0721311475409836
249	249	RBMS1	RBMS1	0.834118112111626	4.75643122765886e-05	0.0491803278688525
250	250	MYF6	MYF6	1.15722944669773	4.86507786167747e-05	0.0950819672131148
253	253	NFIL3	M3156_1.02	1.45826117458431	5.47292450536348e-05	0.0852459016393443
254	254	NELFB	COBRA1	0.826744877830651	5.81572164586328e-05	0.0426229508196721
255	255	PAXIP1	PAXIP1	1.0671834623123	6.21220699494708e-05	0.0524590163934426
257	257	RNF114	ZNF313	1.09834157246688	6.71659769424428e-05	0.111475409836066
258	258	SREBF1	M3945_1.02	0.390211682260398	6.99904852031426e-05	0.0622950819672131
259	259	FOXL1	FOXL1	0.510618403542558	7.20359304015922e-05	0.0491803278688525
262	262	TFEC	M5932_1.02	0.682206999133917	8.12285951324537e-05	0.0262295081967213
264	264	YWHAZ	YWHAZ	0.950712014489481	8.60091973394533e-05	0.104918032786885
265	265	ZNF655	ZNF655	1.27378563970163	8.77506783081695e-05	0.118032786885246
266	266	HLF	M6277_1.02	0.617876603029491	8.81945531907662e-05	0.00655737704918033
268	268	FOXO3	Hsapiens-jolma2013-FOXO3-2	1.65943997185548	0.000100408120237995	0.0655737704918033
270	270	NFE2::MAF	NFE2::MAF	0.315616913671844	0.00011186128393315	0.118032786885246
271	271	NFE2	M6367_1.02	0.743914599014807	0.000115236842509399	0.0459016393442623
274	274	ISL2	Hsapiens-jolma2013-ISL2	0.600127335927424	0.000129458727883378	0.0754098360655738
275	275	ZDHHC15	ZDHHC15	0.647660297297946	0.000132165668388368	0.0524590163934426
276	276	CREB1	CREB1	0.809063995881749	0.000134335292847007	0.0819672131147541
277	277	ECSIT	ECSIT	0.828114146869249	0.00013979204685642	0.0786885245901639
278	278	USF2	M4481_1.02	0.757256738183058	0.000140528146450364	0.059016393442623
279	279	GPANK1	BAT4	0.660511002012386	0.000150597966066772	0.0524590163934426
282	282	RPS10	RPS10	1.20195766911905	0.00016485704300302	0.104918032786885
283	283	NFIL3	NFIL3	0.723185825847403	0.000169537533345947	0.0721311475409836
284	284	PHLDA2	PHLDA2	1.09141036683362	0.000169676104127252	0.0622950819672131
286	286	BOLL	BOLL	1.01815782633188	0.000182069888082661	0.0491803278688525
287	287	CBX7	CBX7	1.09938877947853	0.000184321202382017	0.101639344262295
288	288	HDAC8	HDAC8	0.609390633498379	0.000193510744442034	0.0655737704918033
289	289	NKX2-3	NKX2-3	0.831674633580675	0.000199727344030969	0.0688524590163934
290	290	GRHL1	GRHL1	0.834755399927796	0.00020205460473737	0.0426229508196721
291	291	THRA	THRA	1.1564880437899	0.000216032442858654	0.114754098360656
292	292	UNCX	Hsapiens-jolma2013-UNCX	1.19142468305316	0.000216989635057244	0.0491803278688525
293	293	CDK2AP1	CDK2AP1	0.891679821422972	0.000218408354747752	0.0950819672131148
295	295	SRBD1	SRBD1	0.876135866433613	0.000233828265323778	0.0426229508196721
296	296	TWIST1	M6527_1.02	0.792128373997908	0.000238639936862044	0.019672131147541
300	300	TEF	M5909_1.02	0.86228904097428	0.000247791824548148	0.0229508196721311
303	303	OLIG2	M5691_1.02	1.69536340641363	0.000278345131182736	0.0622950819672131
304	304	FOXA1	FOXA1	2.94082068529309	0.00030358417473927	0.0721311475409836
305	305	HIST2H2AB	HIST2H2AB	0.923598975557587	0.000309294060813742	0.0852459016393443
306	306	GMEB2	Hsapiens-jolma2013-GMEB2	0.465868517418795	0.000309796979190999	0.163934426229508
307	307	EEF1D	EEF1D	1.18613624026525	0.000313729684093285	0.108196721311475
308	308	TFAP2C	M5925_1.02	0.666612723702324	0.000325184835657617	0.114754098360656
310	310	FOXB1	Hsapiens-jolma2013-FOXB1-3	2.11570130677158	0.000344100914948573	0.0754098360655738
311	311.5	PHTF1	PHTF1	0.978275241317009	0.00034870562885035	0.0622950819672131
312	311.5	RUFY3	RUFY3	0.978275241317009	0.00034870562885035	0.0622950819672131
313	313	SPIC	Hsapiens-jolma2013-SPIC	1.28358430235445	0.00035196888509252	0.0918032786885246
314	314	JUND	M2293_1.02	0.828131424608802	0.000358286318375677	0.00327868852459016
315	315	OLIG2	M5692_1.02	1.30252418003878	0.000361280853642738	0.0557377049180328
316	316	TBPL1	TBPL1	0.712161009478204	0.000367604831733588	0.0459016393442623
318	318	ZBTB18	ZNF238	0.824030266267911	0.000381294057995452	0.118032786885246
320	320	ASPSCR1	ASPSCR1	0.710779689339818	0.000415263338407774	0.0459016393442623
321	321	CREM	M6181_1.02	0.802812713363785	0.000418191972967946	0.0262295081967213
322	322	KLF3	KLF3	0.609875588476675	0.000420261389149216	0.0852459016393443
324	324	CEBPE	M5317_1.02	0.925324900008326	0.000437114521089862	0.019672131147541
325	325	NFIL3	M6368_1.02	0.615687816687996	0.000443173594906933	0.0163934426229508
326	326	TFAP2A	M5916_1.02	0.82436437149957	0.000452155241706304	0.0163934426229508
327	327	BACH1	M4681_1.02	0.524637186006351	0.00045549908385656	0.0754098360655738
328	328	ATF3	M6153_1.02	0.612283647141556	0.000464702150397035	0.0622950819672131
329	329	JUNB	M2291_1.02	0.803605215692192	0.00046857776561108	0.0131147540983607
332	332	MAP4K2	MAP4K2	0.900398390121468	0.000502957940605464	0.0459016393442623
333	333	MGA	M5629_1.02	1.33849487761357	0.000517528219927345	0.039344262295082
334	334	ING3	ING3	0.888745791275832	0.000526292108260534	0.134426229508197
335	335	CLOCK	M5321_1.02	1.1197099466782	0.000538299562951874	0.039344262295082
336	336	TCF3	M5900_1.02	1.03427657419538	0.000547491218113563	0.0524590163934426
337	337	TFE3	M6517_1.02	0.627903500833406	0.000550758541325081	0.0327868852459016
338	338	DGCR8	DGCR8	0.963110128310443	0.000559530322198183	0.0655737704918033
341	341	NA	DR-1	1.18080292405632	0.000648802253257423	0.101639344262295
342	342	PROP1	Hsapiens-jolma2013-PROP1-2	2.13295591702906	0.000653885599004737	0.0557377049180328
344	344	ZBTB25	ZBTB25	1.46229863508583	0.000737457446790245	0.0885245901639344
345	345	MBTPS2	MBTPS2	1.0853391986546	0.000782914872701346	0.0622950819672131
348	348	TFAP2C	M5923_1.02	0.676679768163006	0.000845956891214868	0.0491803278688525
349	349	USF1	M5943_1.02	0.630924038459482	0.00086105846515839	0.0360655737704918
351	351	VSX1	Hsapiens-jolma2013-VSX1-2	0.68517482026831	0.000892855353784687	0.0426229508196721
353	353	FOXC1	Hsapiens-jolma2013-FOXC1-3	3.03538731435597	0.000936907333132458	0.0622950819672131
354	354	HSFY2	Hsapiens-jolma2013-HSFY2	0.144973637998457	0.000966002814586195	0.0327868852459016
355	355	JUNB	M6317_1.02	0.6788389901773	0.000989474926474712	0.0262295081967213
357	357	RFC3	RFC3	1.1721609962522	0.00100998338363748	0.0754098360655738
358	358	POU2F2	Hsapiens-jolma2013-POU2F2-2	0.635904380552426	0.00101957339711777	0.0459016393442623
359	359	POU2F3	Hsapiens-jolma2013-POU2F3-2	0.678985219456044	0.00103262916991427	0.059016393442623
361	361	ARID5B	M6149_1.02	0.610765210393356	0.00110979758194524	0.00983606557377049
362	362	RBM42	MGC10433	1.42730442485188	0.00114689472324453	0.0983606557377049
366	366	DBP	Hsapiens-jolma2013-DBP	0.0495940733925934	0.00131458800637645	0.0885245901639344
368	368	RNASEH2C	RNASEH2C	0.979107108430031	0.00137464413891007	0.0819672131147541
372	372	UGP2	UGP2	1.78430848430348	0.00150360161060028	0.167213114754098
373	373	E2F2	Hsapiens-jolma2013-E2F2	0.000101511773424332	0.0015704522204932	0.0819672131147541
374	374	MAX	M4627_1.02	0.971810883872181	0.00157749686682408	0.0163934426229508
376	376	WDR83	MORG1	0.712402529770784	0.00170270892511019	0.0524590163934426
377	377	MAPK1	MAPK1	1.15232894690275	0.00170790769502759	0.059016393442623
379	379	U2AF1	U2AF1	1.19461961799543	0.00185278927380802	0.118032786885246
380	380	JDP2	Hsapiens-jolma2013-JDP2-2	2.50392644708989	0.00186484306152305	0.0983606557377049
381	381	MECP2	MECP2	0.818367127045525	0.00187073720695823	0.0950819672131148
382	382	TFAP4	M5927_1.02	0.644750621391137	0.00195202204815442	0.019672131147541
383	383	PKM	PKM2	0.680622201700482	0.00202765373956108	0.0524590163934426
384	384	C19orf25	C19orf25	1.20338733640338	0.00207297031929126	0.0819672131147541
385	385	NKX3-2	Hsapiens-jolma2013-NKX3-2	0.493523884438468	0.0021015196219891	0.0885245901639344
386	386	MLXIPL	M5633_1.02	1.42831503956286	0.00214462393052784	0.0622950819672131
390	390	HHAT	HHAT	0.807440907333338	0.00233995771256852	0.0655737704918033
391	391	CREB3L1	CREB3L1	0.841375021447638	0.00234563479596258	0.0754098360655738
392	392	ESRRA	Hsapiens-jolma2013-ESRRA-4	0.836977651694459	0.00239166882761274	0.0655737704918033
393	393	FOXP2	FOXP2	3.5383266743434	0.0024264771221134	0.0524590163934426
397	397	CKMT1B	CKMT1B	0.748078222511196	0.00258304219051163	0.0426229508196721
398	398	TCF12	M6288_1.02	0.608755047230224	0.00261822375135245	0.0655737704918033
399	399	TULP1	TULP1	1.0267506491898	0.0026705579870788	0.0852459016393443
400	400	ALX4	Hsapiens-jolma2013-ALX4	2.09889046638477	0.00272878422872246	0.059016393442623
401	401	IL24	IL24	1.07635963739312	0.00274882519498446	0.0459016393442623
402	402	RARG	Hsapiens-jolma2013-RARG-6	0.98787635146678	0.0028583508866057	0.0819672131147541
403	403	ESRP2	RBM35B	0.889846758751083	0.00287571338122856	0.0426229508196721
405	405	RFX3	RFX3	0.781003785383269	0.00293752561533747	0.0950819672131148
406	406	KCNIP1	KCNIP1	1.21328581698216	0.00303248975692258	0.0622950819672131
407	407	ZNF71	ZNF71	0.78588075168747	0.00305507803640895	0.059016393442623
409	409	IVD	IVD	0.887491372011312	0.00317295895096177	0.0360655737704918
410	410	ZNF435	Hsapiens-jolma2013-ZNF435	0.00802955976948079	0.00321689385044628	0.0950819672131148
412	412	RORA_2	RORA_2	0.0344044588444821	0.00329618309263974	0.0688524590163934
413	413	CNOT6	CNOT6	1.23083287773373	0.00335768344861595	0.101639344262295
414	414	JDP2	Hsapiens-jolma2013-JDP2-4	3.4401882110584	0.00340548046569601	0.0918032786885246
415	415	PPP2R3B	PPP2R3B	1.04243259559221	0.00347492241708032	0.0524590163934426
417	417	ALX3	Hsapiens-jolma2013-ALX3-3	2.9630805030534	0.00364731457612658	0.0622950819672131
418	418	EVX1	EVX1	1.32873601201814	0.00366320899907757	0.0360655737704918
421	421	NUP107	NUP107	0.838485677582342	0.00381042952119737	0.0459016393442623
424	424	CEBPB	M4529_1.02	0.851900531503752	0.00400129549180593	0.019672131147541
426	426	TFAP2A	M6143_1.02	0.62976786556729	0.0040562783312317	0.00655737704918033
427	427	MYOG	M6355_1.02	0.725239462809578	0.00411934872111967	0.0459016393442623
428	428	FOXC2	Hsapiens-jolma2013-FOXC2-3	4.68292382391452	0.00423461364335585	0.0360655737704918
429	429	ARID3A	M6148_1.02	0.640095420298445	0.00446290421326587	0.00327868852459016
430	430	RBM8A	RBM8A	0.842597382382342	0.0044730825954237	0.0655737704918033
431	431	NHLH1	M1880_1.02	0.71092149825501	0.00453232598446849	0.0459016393442623
432	432	CART1	Hsapiens-jolma2013-CART1	1.76435501929715	0.00463787641642301	0.0295081967213115
433	433	NEUROD2	M5652_1.02	1.01075285535508	0.00478614119023676	0.0327868852459016
435	435	FOXD2	Hsapiens-jolma2013-FOXD2-2	0.813215162491803	0.00503042612042057	0.0688524590163934
436	436	MYCN	M3642_1.02	1.28431067937138	0.00507034170371359	0.101639344262295
438	438	ATF2	M3087_1.02	0.990955261586396	0.00541595594066617	0.00983606557377049
442	442	RFC2	RFC2	0.661269277882636	0.00547365393373899	0.00655737704918033
443	443	FIP1L1	FIP1L1	0.908282681993492	0.00549768364865966	0.0721311475409836
444	444	TPPP	TPPP	0.714176192252804	0.00577943593633339	0.0327868852459016
446	446	IRF7	Hsapiens-jolma2013-IRF7-2	0.0394732718466098	0.00632111472142015	0.0754098360655738
447	447	SREBF2	M6488_1.02	0.684743130277178	0.00641803025722006	0.0622950819672131
448	448	MAFF	M5607_1.02	0.89400960379081	0.00644454018508889	0.0229508196721311
451	451	POU4F3	POU4F3	1.32729757111324	0.00663812425462065	0.0819672131147541
453	453	ZRSR2	ZRSR2	0.877522049590076	0.00676600459648938	0.0360655737704918
454	454	TCF4	M6316_1.02	0.784668381570224	0.00681925254496112	0.0622950819672131
457	457	PCK2	PCK2	1.08876228171751	0.00724827507845038	0.111475409836066
458	458	TSNAX	TSNAX	1.6585799681458	0.00740682354706595	0.0721311475409836
459	459	TFAP2A	M5911_1.02	1.64313553037606	0.00774970875584838	0.0655737704918033
460	460	PHOX2B	Hsapiens-jolma2013-PHOX2B	2.56482603798464	0.00787701647035036	0.0426229508196721
461	461	NFE2L2	M6360_1.02	0.668048955483833	0.0079087738486865	0.059016393442623
462	462	E2F1	E2F1	0.925665976431427	0.00823903913711375	0.124590163934426
464	464	GTPBP1	GTPBP1	0.671173185635784	0.00852391947953869	0.0262295081967213
465	465	ZBTB43	ZBTB43	0.733868632228617	0.00855349542995143	0.0360655737704918
467	467	TIMM8A	TIMM8A	1.7664412446774	0.00871249222805062	0.131147540983607
469	469	BATF3	Hsapiens-jolma2013-BATF3	0.00870491818944238	0.00879098020431509	0.0983606557377049
470	470	MESP1	M5627_1.02	1.05330357586698	0.00903470314961298	0.0295081967213115
472	472	RPL35	RPL35	0.529486082722992	0.00922077310833715	0.019672131147541
473	473	SSX2	SSX2	1.15351540569486	0.00935933695516192	0.0754098360655738
474	474	NUCB1	NUCB1	1.17113031848263	0.00962444035290498	0.0524590163934426
475	475	PHOX2A	Hsapiens-jolma2013-PHOX2A	3.02913503691536	0.00981636986460452	0.0426229508196721
477	477	TFAP2C	M5920_1.02	0.628535081073207	0.0105072215530731	0.0262295081967213
478	478	FOS	M4530_1.02	0.957906113961543	0.0105163884549542	0.0426229508196721
480	480	TCF7L1	Hsapiens-jolma2013-TCF7L1	0.975347938051069	0.0105855669276662	0.0786885245901639
481	481	TFAM	TFAM	1.28076402249369	0.0105903901807316	0.0459016393442623
483	483	MSRA	MSRA	0.631961140955371	0.0107140743824107	0.0655737704918033
485	485	ACO1	ACO1	0.691695468742223	0.0110060799427449	0.0327868852459016
486	486	FOXO4	Hsapiens-jolma2013-FOXO4-2	0.864967704205875	0.0110827900361389	0.0754098360655738
487	487	DUS3L	DUS3L	1.21228951392517	0.0112653646875663	0.0885245901639344
489	489	SUCLG1	SUCLG1	1.1552696858826	0.0115060076763907	0.0459016393442623
491	491	HNRNPA0	HNRPA0	1.20844977367449	0.0117537697575223	0.0229508196721311
494	494	HTATIP2	HTATIP2	1.23246330709706	0.012308982721842	0.124590163934426
497	497	FOSB	M6228_1.02	0.504533197331886	0.0127850173190914	0.0426229508196721
498	498	HOXD8	Hsapiens-jolma2013-HOXD8	0.698340785563015	0.0132690801269505	0.0327868852459016
500	500	PRDX5	PRDX5	1.02975426743716	0.0139573606360266	0.0852459016393443
501	501	RAB18	RAB18	1.54780542305289	0.0141111234555137	0.0754098360655738
502	502	MYC	M4643_1.02	0.535484395897996	0.0142588180170129	0.0327868852459016
503	503	KDM5A	JARID1A	1.34421463149601	0.0143169280764729	0.0721311475409836
504	504	NR2E1	Hsapiens-jolma2013-NR2E1-2	0.571573824326657	0.0146941107568021	0.0655737704918033
507	507	TAL1	M6501_1.02	0.565409440220405	0.0152253057797488	0.0229508196721311
508	508	MAGEF1	MAGEF1	0.614233265380867	0.0153895162017766	0.0295081967213115
510	510	MAGED4B	MAGED4	1.33531027944616	0.0157649765247047	0.0557377049180328
511	511	RBM3	RBM3	0.641855192919281	0.0158842034907467	0.0491803278688525
512	512	DAB2	DAB2	1.34134900913451	0.0166339301919842	0.0459016393442623
513	513	NFE2L1	M4030_1.02	0.385980870536706	0.0166850528271426	0.0163934426229508
514	514	E2F2	Hsapiens-jolma2013-E2F2-2	5.76355591449876e-05	0.0171667483797682	0.108196721311475
515	515	TRIP10	TRIP10	0.716411146437323	0.0173579619545454	0.0459016393442623
518	518	FOXJ3	Hsapiens-jolma2013-FOXJ3	1.52307401022649	0.017791270996351	0.0459016393442623
520	520	ID2	ID2	0.80074899152529	0.0181907632661832	0.0918032786885246
522	522	RBBP5	RBBP5	0.754027415728332	0.0182450354020613	0.0688524590163934
525	525	ZNF160	ZNF160	0.949857883143165	0.01920752257547	0.104918032786885
527	527	NFE2	M3617_1.02	0.801612677872421	0.0193886908016938	0.0360655737704918
528	528	PTF1A	M6441_1.02	0.681825289199122	0.0194063021317746	0.0622950819672131
531	531	NR2E1	Hsapiens-jolma2013-NR2E1	0.893147440265953	0.0203532565073339	0.0622950819672131
533	533	POU5F1P1	Hsapiens-jolma2013-POU5F1P1-2	0.414241072973141	0.0212222978868268	0.0557377049180328
534	534	NFIB	NFIB	1.03935665549305	0.0223752184039702	0.147540983606557
536	536	BAD	BAD	1.20068788317896	0.0230910488016646	0.0786885245901639
538	538	BCL11A	BCL11A	1.42320542992365	0.0235383976148473	0.0852459016393443
540	540	HOXA13	Hsapiens-jolma2013-HOXA13-4	0.28679444524853	0.0239459328326323	0.0688524590163934
541	541	HHEX	HHEX	0.64918465215581	0.0243310159263279	0.0360655737704918
542	542	TBX2	Hsapiens-jolma2013-TBX2-2	0.826519474538807	0.0244102155273949	0.0622950819672131
543	543	USF1	M1917_1.02	0.716548052739295	0.0247275700652903	0.0655737704918033
545	545	TCF12	M4479_1.02	1.44895840070564	0.0257490864102977	0.121311475409836
549	549	MEF2BNB-MEF2B	MEF2B	1.18937773917217	0.0290863643822149	0.0360655737704918
553	553	JUN	M2290_1.02	1.70176505261711	0.0309994756874661	0.134426229508197
554	554	NR4A1	NR4A1	0.846731396610571	0.0318725914435298	0.0688524590163934
556	556	CEBPD	M5316_1.02	1.12841846025459	0.0334502376935341	0.0426229508196721
557	557	MITF	M6345_1.02	0.750288689993077	0.0338481674877085	0.0262295081967213
558	558	HLF	M3393_1.02	0.895745257641712	0.0346220352278679	0.0622950819672131
559	559	KIAA0907	KIAA0907	1.35506741128209	0.0350668848566713	0.039344262295082
560	560	SREBF1	SREBF1	1.59435300166664	0.0353954962078256	0.111475409836066
561	561	R3HDM2	R3HDM2	0.745284863053987	0.0354315601611494	0.0327868852459016
563	563	MYC	M4609_1.02	0.453814607668684	0.0358458058397307	0.108196721311475
564	564	ZBED1	ZBED1	0.720232944114075	0.036090724779593	0.0754098360655738
566	566	ZBTB12	ZBTB12	0.914917871243184	0.0369004152355228	0.0229508196721311
567	567	NFE2L2	NFE2L2	0.795352769774567	0.0373540895110363	0.0786885245901639
568	568	FOXD3	Hsapiens-jolma2013-FOXD3	0.160423603985856	0.0376863587699742	0.0426229508196721
569	569	SRY	Hsapiens-jolma2013-SRY-4	0.0361521748343411	0.0377079977699793	0.0885245901639344
572	572	BRCA1	BRCA1	1.08022973484888	0.0385393935991883	0.059016393442623
574	574	ANXA1	ANXA1	1.04624018898528	0.0393320985800047	0.0557377049180328
576	576	NKX3-1	NKX3-1	0.56923454115425	0.0398703308287052	0.0229508196721311
577	577	TCF3	TCF3	0.92605894962556	0.0400584327275946	0.0360655737704918
578	578	RIOK2	RIOK2	0.792817200406681	0.0400676317991573	0.0491803278688525
580	580	SOX21	Hsapiens-jolma2013-SOX21-4	0.00927531284032637	0.0404013708680355	0.0754098360655738
584	584	E2F2	Hsapiens-jolma2013-E2F2-3	0.289215221142164	0.0436984524522801	0.0655737704918033
587	587	CBFB	CBFB	0.942626741289063	0.0471335317843007	0.0721311475409836
588	588	NFATC1	Hsapiens-jolma2013-NFATC1-3	0.0149901729365219	0.0471411750048108	0.0950819672131148
590	590	CREB3	Hsapiens-jolma2013-CREB3	1.29063068873797	0.0482928162497709	0.0885245901639344
592	592	DDX53	DDX53	1.0742093580503	0.0493199570003192	0.0918032786885246
