# Supplementary material for: Characterising sex differences of autosomal DNA methylation in whole blood using the Illumina EPIC array
Source: Clin Epigenetics. 2022 May 14;14:62. doi: 10.1186/s13148-022-01279-7 (PMC9107695; doi:10.1186/s13148-022-01279-7)
Supplement: Supplementary file 4 — Additional file 4. Enrichment statistics for the TF motifs enriched at male-biased CpGs. [file 13148_2022_1279_MOESM4_ESM.csv]

	rank	target	id	raw.score	p.value	top.motif.prop
2	2	TCEAL6	TCEAL6	2.79553602484932	1.9153018055395e-06	0.224299065420561
3	3	HLCS	HLCS	2.14568643209619	2.39110604791975e-06	0.224299065420561
4	4	GPD1	GPD1	5.44490585033682	8.89379875917987e-06	0.14018691588785
7	7	AFF4	AFF4	4.06306038213846	3.1007266184017e-05	0.214953271028037
8	8.5	AKR1A1	AKR1A1	3.36364614242526	3.66140684720935e-05	0.149532710280374
9	8.5	SPR	SPR	3.36364614242526	3.66140684720935e-05	0.149532710280374
10	10	TFAP4	M2944_1.02	3.91587311065392	4.32707968279463e-05	0.168224299065421
13	13	JUNB	M4623_1.02	3.13400368647092	7.23541974278651e-05	0.14018691588785
14	14	ANXA11	ANXA11	3.40115332898908	7.38438408947559e-05	0.186915887850467
15	15	MAFK	M4573_1.02	2.76984754418349	7.80684037463111e-05	0.158878504672897
16	16	PGAM2	PGAM2	8.23838838621077	8.18168953527291e-05	0.168224299065421
17	17	EZR	VIL2	2.00138226564882	9.04964465699891e-05	0.14018691588785
19	19	ZMAT2	ZMAT2	2.42492164814324	9.85391243975568e-05	0.14018691588785
20	20	FOS	M4607_1.02	1.97370443017092	0.000140766773656271	0.158878504672897
21	21	TGIF2LX	TGIF2LX	2.04830220210117	0.00020256595455788	0.130841121495327
22	22	GRHPR	GRHPR	3.93458739730239	0.00021315343838872	0.205607476635514
23	23	ZNF503	ZNF503	4.48059371859433	0.000308819271112328	0.149532710280374
26	26	PDLIM5	PDLIM5	3.69810536003206	0.000408211373625748	0.214953271028037
27	27	TFAP2A	M4524_1.02	2.64045525388901	0.000415820929936817	0.102803738317757
28	28	THAP1	THAP1	2.11360573382535	0.00043971963886691	0.0747663551401869
29	29	JUND	M4624_1.02	2.06185268822047	0.000480584905273787	0.121495327102804
31	31	ZDHHC5	ZDHHC5	2.4404224367825	0.000530802125671814	0.130841121495327
32	32	JUN	M4591_1.02	2.98425598213873	0.000537750290035079	0.121495327102804
33	33	ZCCHC17	ZCCHC17	1.91052661600395	0.000549936689425897	0.14018691588785
34	34	NHLH1	M3375_1.02	5.96216419572746	0.000713375386874377	0.168224299065421
35	35	ZNF671	ZNF671	1.67590365722678	0.000733116407814287	0.11214953271028
37	37	LUZP1	LUZP1	3.33009502830137	0.000819273840189752	0.14018691588785
38	38	ASCC1	ASCC1	2.92102073878172	0.000884642139069348	0.130841121495327
40	40	HSPA1L	HSPA1L	2.19868217714595	0.000961878268233238	0.14018691588785
42	42	EIF5A2	EIF5A2	1.62752489555967	0.00115664903951702	0.121495327102804
43	43	NXPH3	NXPH3	2.69165413128277	0.0012287905797258	0.14018691588785
44	44	RARG	RARG	1.84633117548854	0.00129049105763449	0.102803738317757
45	45	ZCCHC14	ZCCHC14	2.97053547510457	0.00148883993318746	0.14018691588785
49	49	CEBPG	M6173_1.02	1.28204218738251	0.00178496596963861	0.130841121495327
53	53	USF1	M4480_1.02	3.72044803355595	0.00232601050032654	0.149532710280374
54	54	MED30	THRAP6	2.53953386359328	0.002382220058244	0.121495327102804
55	55	RBM17	RBM17	1.85882340488902	0.00262619518272491	0.14018691588785
56	56	FEZF2	FEZF2	2.09707306621941	0.00266111073198665	0.130841121495327
57	57	RBM7	RBM7	1.68014127734258	0.00288457733103805	0.121495327102804
59	59	ARID3A	M6147_1.02	0.688180722002738	0.0030722969078691	0.14018691588785
60	60	AHR	M2917_1.02	3.35348709059811	0.00311755237400113	0.0654205607476635
61	61	FGF19	FGF19	2.06112034747903	0.00311922933984679	0.158878504672897
62	62	CEBPB	M3036_1.02	1.42238574218123	0.00324949284990485	0.102803738317757
64	64	MAFF	M4572_1.02	2.41740677529563	0.00407998383050076	0.121495327102804
65	65	TFAP2C	Hsapiens-jolma2013-TFAP2C-6	4.03590751985436	0.00412108184069758	0.0841121495327103
66	66	ZSCAN31	ZNF323	1.04250675124337	0.00423781480787184	0.102803738317757
67	67	DIABLO	DIABLO	2.72361473147416	0.00425678427113802	0.149532710280374
68	68	CREB1	M4012_1.02	4.91296639437036	0.00451733147519772	0.186915887850467
69	69	MTHFD1	MTHFD1	3.20380932297336	0.00454004646213248	0.158878504672897
71	71	SP3	Hsapiens-jolma2013-SP3	15.8477572094509	0.00483664904225873	0.121495327102804
72	72	TFAP2A	TFAP2A	4.28659824867352	0.00519368142764926	0.121495327102804
74	74	CEBPB	M4556_1.02	2.58944899059156	0.00534976869336448	0.158878504672897
75	75	USP39	USP39	1.48744442835261	0.00540460707096495	0.102803738317757
76	76	MYC	M4645_1.02	1.82778225172213	0.00607338375102116	0.0934579439252336
77	77	AGGF1	AGGF1	3.81116604804368	0.00624232630543933	0.168224299065421
81	81	FOXN3	CHES1	1.84535478510683	0.00701314696373999	0.102803738317757
82	82	CEBPG	CEBPG	1.19204738375366	0.00715314612421877	0.14018691588785
83	83	USF1	M4578_1.02	2.92161363233631	0.00776743681857233	0.14018691588785
88	88	JUND	M4541_1.02	1.01062285305277	0.0088847992586472	0.11214953271028
89	89	PKNOX2	PKNOX2	1.8422689666907	0.00905883136813939	0.130841121495327
93	93	RAB7A	RAB7A	2.4963907118292	0.00967111955580074	0.0934579439252336
94	94	MRPL2	MRPL2	1.30448439086301	0.0097534767153896	0.0841121495327103
95	95	ELK1	ELK1	1.35166441421153	0.00984639046685931	0.102803738317757
96	96	PDS5A	SCC-112	2.61860469321774	0.0102270041343192	0.130841121495327
97	97	NFE2	M4629_1.02	2.42633293914346	0.010367834255103	0.102803738317757
99	99	BHLHE40	M6160_1.02	1.63634511251857	0.0105386070984928	0.0747663551401869
100	100	TFAP4	M2947_1.02	2.49539163459172	0.0111630131620367	0.0467289719626168
101	101	SP1	SP1	22.4729551366771	0.0114152205051305	0.0934579439252336
104	104	DIS3	DIS3	1.71615153583057	0.011566891721792	0.130841121495327
106	106	FOS	M4590_1.02	4.4728147811328	0.0119021435899899	0.0841121495327103
108	108	JUND	M4506_1.02	8.91333589092131	0.0125428481584754	0.158878504672897
111	111	SP8	Hsapiens-jolma2013-SP8	19.9354824551808	0.0131043348580063	0.130841121495327
112	112	JUN	M4557_1.02	1.1227403832028	0.0131904399621059	0.0841121495327103
113	113	PLG	PLG	1.36032497084772	0.0132414831229014	0.121495327102804
114	114	MZF1_5-13	MZF1_5-13	2.38286722185003	0.0135084013736378	0.0560747663551402
115	115	SREBF1	M2387_1.02	1.42028491888012	0.0138000970670484	0.0373831775700935
116	116	BACH1	M6156_1.02	1.84279336315671	0.0146866200786135	0.0934579439252336
119	119	USF2	M4515_1.02	2.84582982852145	0.0154749660261317	0.0467289719626168
121	121	SP1	Hsapiens-jolma2013-SP1	22.7036068228869	0.015834768380183	0.168224299065421
122	122	P4HB	P4HB	1.82489630448299	0.0164258034143275	0.102803738317757
123	123	PTPMT1	PTPMT1	1.92674278130881	0.017269585664854	0.121495327102804
124	124	MYC	M4532_1.02	1.68949919826121	0.0183680153349962	0.102803738317757
125	125	HIC2	Hsapiens-jolma2013-HIC2	1.46512184758995	0.0192955719671741	0.102803738317757
126	126	CYB5R1	CYB5R1	0.701260220829904	0.0196288440627891	0.0841121495327103
128	128	BATF	M6158_1.02	1.70197630615986	0.0201655282154894	0.0841121495327103
129	129	CEBPB	M3035_1.02	3.25812714378665	0.0201683886244651	0.0560747663551402
130	130	KLF16	Hsapiens-jolma2013-KLF16	29.3587629500541	0.0202614165282825	0.14018691588785
134	134	DDX43	DDX43	1.46221388932023	0.0205587168140749	0.0747663551401869
137	137	NFIX	Hsapiens-jolma2013-NFIX-3	1.21768709187976	0.0224271287509975	0.0934579439252336
139	139	INSM1	INSM1	1.36316533532163	0.0231190076587237	0.0841121495327103
141	141	ESR1	ESR1	2.50138409656274	0.0237071394765648	0.130841121495327
142	142	ELK4	ELK4	0.92670608918072	0.0239120354566108	0.0654205607476635
143	143	NFIC	NFIC	1.51136270474912	0.0243150413053699	0.0747663551401869
144	144	C9orf156	C9orf156	3.68668631575956	0.0247082414629765	0.11214953271028
145	145	CFL2	CFL2	1.23554661122407	0.0257289493234045	0.11214953271028
146	146	PIK3C3	PIK3C3	2.026348893271	0.0264268811075792	0.149532710280374
148	148	MAX	M4646_1.02	3.11594680335568	0.0265937751051829	0.11214953271028
150	150	SMAP2	SMAP1L	2.78352784821604	0.0276472291434307	0.0934579439252336
152	152	NFIX	Hsapiens-jolma2013-NFIX-2	1.56685849238792	0.0283211067451928	0.102803738317757
153	153	CEBPB	M6170_1.02	1.14523233022244	0.028717135759507	0.0747663551401869
155	155	MAX	M4465_1.02	1.15811847745692	0.0295711411918316	0.0934579439252336
156	156	UBB	UBB	1.79204289202502	0.0299474869836027	0.0747663551401869
158	158	ATF6	M6155_1.02	1.58477314966425	0.030311811327713	0.0747663551401869
161	161	TEF	M4088_1.02	2.34515289278273	0.0330433607574763	0.177570093457944
163	163	ATF3	M4684_1.02	1.92457973262114	0.0342901186919888	0.0841121495327103
164	164	SND1	SND1	2.31814961829303	0.0352142346380791	0.0747663551401869
166	166	MXI1	M4543_1.02	2.69458172045409	0.0371208154811959	0.14018691588785
169	169	DBP	M5338_1.02	1.06315944180631	0.0387072403386752	0.0654205607476635
170	170	TIMM44	TIMM44	1.55036959131879	0.0388330879581218	0.11214953271028
171	171	SMAD4	SMAD4	1.24187251734582	0.0392189352202531	0.0934579439252336
172	172	KIF22	KIF22	0.776518792909736	0.0395598622772316	0.11214953271028
173	173	CEBPB	M4606_1.02	3.29658681244607	0.040104222992511	0.14018691588785
174	174	GPAM	GPAM	1.10945591248917	0.0403308255406649	0.0747663551401869
175	175	PRNP	PRNP	0.767501601529089	0.0405384167792606	0.0841121495327103
176	176	XBP1	M3447_1.02	1.60492189716132	0.040809151089336	0.0467289719626168
177	177	ETS1	ETS1	1.03196207950468	0.0411163814538551	0.102803738317757
178	178	MXI1	M4678_1.02	2.9302279065371	0.0414638414865059	0.0654205607476635
180	180	ZNF263	ZNF263	948.500511339389	0.0421887763252471	0.11214953271028
181	181	USF1	M4637_1.02	2.78791306115425	0.0428095336873899	0.102803738317757
182	182	BHLHE41	M6161_1.02	1.4813021389593	0.0433202065029762	0.0841121495327103
183	183	MYOD1	M3591_1.02	0.856355645851905	0.0434560906049042	0.0654205607476635
184	184	CEBPG	M5319_1.02	1.2431672932161	0.0450722115529182	0.0654205607476635
186	186	SMPX	SMPX	4.09248383508361	0.0462626928571566	0.130841121495327
187	187	CERS4	LASS4	0.864191861515347	0.0463610132527304	0.0841121495327103
188	188	NCBP2	NCBP2	1.29389703645126	0.0466751958506535	0.11214953271028
189	189	MYC	M4558_1.02	1.06143296628818	0.0470477590429362	0.0841121495327103
192	192	NEUROD2	Hsapiens-jolma2013-NEUROD2	1.03302991184919	0.0480254285036265	0.102803738317757
194	194	ARNTL	M6162_1.02	0.942532835541928	0.0486447268505716	0.0654205607476635
195	195	PITX1	PITX1	1.5276313220724	0.0488280172510941	0.11214953271028
196	196	NNT	NNT	2.4555079955127	0.0488780242425325	0.121495327102804
