# Supplementary material for: Characterising sex differences of autosomal DNA methylation in whole blood using the Illumina EPIC array
Source: Clin Epigenetics. 2022 May 14;14:62. doi: 10.1186/s13148-022-01279-7 (PMC9107695; doi:10.1186/s13148-022-01279-7)
Supplement: Supplementary file 5 — Additional file 5. Genes annotated to saDMPs via Hi-C analysis. [file 13148_2022_1279_MOESM5_ESM.csv]

Additional file 5
Genes annotated to saDMPs (chromatin loop analysis)
	Gene ID
Genes annotated to male biased saDMPs
1	100526831
2	100847090
3	10794
4	115817
5	147872
6	161424
7	1781
8	205717
9	221264
10	22891
11	22891
12	22992
13	23475
14	25847
15	2885
16	29887
17	336
18	4084
19	440354
20	445
21	50488
22	51085
23	548593
24	552900
25	57489
26	606724
27	613038
28	64288
29	80317
30	83873
31	84134
32	84969
33	8935
34	9896
35	9970
Genes annotated to male biased saDMPs
1	100190940
2	100874093
3	257357
4	26153
5	378938
6	54014
7	54148
8	5745
9	8350
10	8359
11	8366
